# Supplementary material for: R-package LNIRT for joint modeling of response accuracy and times
Source: PeerJ Comput Sci. 2023 Mar 30;9:e1232. doi: 10.7717/peerj-cs.1232 (PMC10280685; doi:10.7717/peerj-cs.1232)
Supplement: Supplemental Information 1 [file peerj-cs-09-1232-s001.r]

##
## Jean-Paul Fox, Konrad Klotzke, Ahmet Salih Simsek
## LNIRT: An R-Package for Joint Modeling of Response Accuracy and Times
## December 2020
## LNIRT Version 0.5.0
##


###
### APPLICATION CREDENTIAL FORM1 DATA CIZEK and WOLLACK (2016).
###

library(LNIRT)
data(CredentialForm1)

### DATA OBJECTS FOR LNIRT 
### RA Data
Y <-as.matrix(CredentialForm1[c(which(colnames(CredentialForm1)=="iraw.1"):which(colnames(CredentialForm1)=="iraw.170"))])
N <- nrow(Y) 

### RT Data 
RT<-as.matrix(CredentialForm1[c(which(colnames(CredentialForm1)=="idur.1"):which(colnames(CredentialForm1)=="idur.170"))])
RT[RT==0]<-NA ## zero RTs are coded as missing values
RT<-log(RT) ## logarithmic transformation of RT

## RUN LNIRT MODEL 0
set.seed(12345) ## used to obtain the results reported in the paper ##
out0 <- LNIRT(RT=RT,Y=Y,XG=5000,burnin=10,ident=2)
summary(out0)

## Check MCMC convergence

library(mcmcse)
##
## check several MCMC chains 
## 
## effective sample size and effective sample size
ess(out0$MCMC.Samples$Cov.Person.Ability.Speed[1001:5000]) ## effective sample size
mcse(out0$MCMC.Samples$Cov.Person.Ability.Speed[1001:5000], size = 100, g = NULL,method = "bm", warn = FALSE) #standard error

ess(out0$MCMC.Samples$Var.Person.Ability[1001:5000]) ## effective sample size
mcse(out0$MCMC.Samples$Var.Person.Ability[1001:5000], size = 100, g = NULL,method = "bm", warn = FALSE) #standard error

ess(out0$MCMC.Samples$Var.Person.Speed[1001:5000]) ## effective sample size
mcse(out0$MCMC.Samples$Var.Person.Speed[1001:5000], size = 100, g = NULL,method = "bm", warn = FALSE) #standard error

ess(out0$MCMC.Samples$Item.Discrimination[1001:5000,155]) ## effective sample size
mcse(out0$MCMC.Samples$Item.Discrimination[1001:5000,155], size = 100, g = NULL,method = "bm", warn = FALSE) #standard error

ess(out0$MCMC.Samples$Time.Discrimination[1001:5000,1]) ## effective sample size
mcse(out0$MCMC.Samples$Time.Discrimination[1001:5000,1], size = 100, g = NULL,method = "bm", warn = FALSE) #standard error

ess(out0$MCMC.Samples$Person.Ability[1001:5000,1]) ## effective sample size
mcse(out0$MCMC.Samples$Person.Ability[1001:5000,1], size = 100, g = NULL,method = "bm", warn = FALSE) #standard error

ess(out0$MCMC.Samples$Person.Speed[1001:5000,1]) ## effective sample size
mcse(out0$MCMC.Samples$Person.Speed[1001:5000,1], size = 100, g = NULL,method = "bm", warn = FALSE) #standard error

## Convergence Checks
library(coda) 
summary(as.mcmc(out0$MCMC.Samples$Cov.Person.Ability.Speed[1001:5000]))
summary(as.mcmc(out0$MCMC.Samples$Var.Person.Ability[1001:5000]))
summary(as.mcmc(out0$MCMC.Samples$Var.Person.Speed[1001:5000]))
summary(as.mcmc(out0$MCMC.Samples$Item.Discrimination[1001:5000,155]))
summary(as.mcmc(out0$MCMC.Samples$Time.Discrimination[1001:5000,1]))
summary(as.mcmc(out0$MCMC.Samples$Person.Ability[1001:5000,1]))
summary(as.mcmc(out0$MCMC.Samples$Person.Speed[1001:5000,1]))

## check some chains on convergence
geweke.diag(as.mcmc(out0$MCMC.Samples$Cov.Person.Ability.Speed[500:5000]), frac1=0.1, frac2=0.5)
geweke.plot(as.mcmc(out0$MCMC.Samples$Cov.Person.Ability.Speed[500:5000]), frac1=0.1, frac2=0.5)
heidel.diag(as.mcmc(out0$MCMC.Samples$Cov.Person.Ability.Speed[500:5000], eps=0.1, pvalue=0.05))

geweke.diag(as.mcmc(out0$MCMC.Samples$Item.Discrimination[500:5000,155]), frac1=0.1, frac2=0.5)
geweke.plot(as.mcmc(out0$MCMC.Samples$Item.Discrimination[500:5000,155]), frac1=0.1, frac2=0.5)
heidel.diag(as.mcmc(out0$MCMC.Samples$Item.Discrimination[500:5000,155]), eps=0.1, pvalue=0.05)

geweke.diag(as.mcmc(out0$MCMC.Samples$Person.Ability[500:5000,1]), frac1=0.1, frac2=0.5)
geweke.plot(as.mcmc(out0$MCMC.Samples$Person.Ability[500:5000,1]), frac1=0.1, frac2=0.5)
heidel.diag(as.mcmc(out0$MCMC.Samples$Person.Ability[500:5000,1]), eps=0.1, pvalue=0.05)

## Item parameter estimates

min(apply(out0$MAB[500:5000,,1],2,mean))
max(apply(out0$MAB[500:5000,,1],2,mean))

min(apply(out0$MAB[500:5000,,2],2,mean))
max(apply(out0$MAB[500:5000,,2],2,mean))

min(apply(out0$MAB[500:5000,,3],2,mean))
max(apply(out0$MAB[500:5000,,3],2,mean))

min(apply(out0$MAB[500:5000,,4],2,mean))
max(apply(out0$MAB[500:5000,,4],2,mean))

plot(apply(out0$MAB[500:5000,,4],2,mean),(apply(RT,2,mean,na.rm=TRUE)))

### Explanatory Variables Test-takers
XFT <- data.frame(CredentialForm1[1:10],stringsAsFactors=TRUE) #Background Variables 
XFT$Tot_time <- (XFT$Tot_time-mean(XFT$Tot_time))/sqrt(var(XFT$Tot_time))

## DUMMY CODING FOR CATEGORICAL PREDICTORS
## Pretest Groups
XFT$Pgroup <- matrix(0,ncol=2,nrow=N)
XFT$Pgroup[XFT$Pretest==6,1] <- -1  
XFT$Pgroup[XFT$Pretest==6,2] <- -1
XFT$Pgroup[XFT$Pretest==7,1] <- 1
XFT$Pgroup[XFT$Pretest==8,2] <- 1

## Countries 
XFT$Cgroup <- matrix(0,ncol=3,nrow=N)
XFT$Cgroup[XFT$Country=="USA",1] <- 1 
XFT$Cgroup[XFT$Country=="Philippines",2] <- 1
XFT$Cgroup[XFT$Country=="India",3] <- 1
XFT$Cgroup[c(XFT$Country!="USA" & XFT$Country!="India" & XFT$Country!="Philippines"),1:3] <- -1

XA <- matrix(unlist(XFT[,c("Pgroup","Tot_time")]),ncol=3,nrow=N)
XT <- matrix(unlist(XFT[,c("Pgroup")]),ncol=2,nrow=N)

## RUN LNIRT MODEL 1 (Pretest and total test time)
## Include residual analysis 
set.seed(12345) ## used to obtain the results reported in the paper ##
out1 <- LNIRT(RT=RT,Y=Y,XG=5000,XPA=XA,XPT=XT,residual=TRUE)
summary(out1)


######################################################################
### THIS PART IS NOT DISCUSSED IN THE PAPER                        ###
######################################################################

## RUN LNIRT MODEL 2 (Pretest and Country)
XA <- matrix(unlist(XFT[,c("Pgroup","Cgroup")]),ncol=5,nrow=N)
XT <- matrix(unlist(XFT[,c("Pgroup","Cgroup")]),ncol=5,nrow=N)

set.seed(12345) ## 
out2 <- LNIRT(RT=RT,Y=Y,XG=5000,XPA=XA,XPT=XT)
summary(out2)

XA <- matrix(unlist(XFT[,c("Pgroup","Cgroup","Tot_time")]),ncol=6,nrow=N)
XT <- matrix(unlist(XFT[,c("Pgroup","Cgroup")]),ncol=5,nrow=N)

## RUN LNIRT MODEL 3 
set.seed(12345) ## 
out3 <- LNIRT(RT=RT,Y=Y,XG=5000,XPA=XA,XPT=XT)
summary(out3)

#########################################################################
#########################################################################
#########################################################################


######################################################################
### THIS PART IS DISCUSSED IN THE PAPER                            ###
######################################################################

## Subsection "Planned Missing By Design"
## Include pretest item data
MBDM<-matrix(rep(0,1636*200),nrow=1636,ncol=200)
MBDM[XFT$Pretest==6,171:180]<-1
MBDM[XFT$Pretest==7,181:190]<-1
MBDM[XFT$Pretest==8,191:200]<-1
MBDM[,1:170]<-1

Yt <- CredentialForm1[c(which(colnames(CredentialForm1)=="iraw.1"):which(colnames(CredentialForm1)=="iraw.200"))]
## transform pretest data to numeric
Yt[,171:200] <- unlist(lapply(Yt[,171:200],function(x) as.numeric(x))) #warnings about NA can be ignored
Yt <- as.matrix(Yt,ncol=200,nrow=1636)

RTt <- (CredentialForm1[as.numeric(c(which(colnames(CredentialForm1)=="idur.1"):which(colnames(CredentialForm1)=="idur.200")))])
RTt[,171:200] <- unlist(lapply(RTt[,171:200], function(x) as.numeric(as.character(x)))) #warnings about NA can be ignored
RTt[RTt==0] <- NA ## zero RTs are coded as missing values
RTt <- log(RTt) ## logarithmic transformation of RT
RTt <- as.matrix(RTt,ncol=200,nrow=1636)

# To fit the model, item discrimination parameters are restricted to one.  
alpha1<-rep(1,200) ### Pre-defined item discrimination parameters
## RUN LNIRT MODEL 4
set.seed(12345) ## used to obtain the results reported in the paper ##
out4 <- LNIRT(RT=RTt,Y=Yt,XG=5000,alpha=alpha1,MBDY=MBDM,MBDT=MBDM)
summary(out4)

### Subsection "Model-Fit Analysis"
### Return to output of out1

#report fit results
summary(out1)

## estimated average residual variance
mean(out1$Msigma2[500:5000,])

#recoding of number of zero attempts 
XFT$Attempt[XFT$Attempt==0] <- 1

## explain heterogeneity in person-fit statistics RA and RT
summary(lm(out1$PFl ~ as.factor(XFT$Attempt)+(XFT$Cgroup)+(XFT$Pgroup)))
summary(lm(out1$lZPT ~ as.factor(XFT$Attempt)+(XFT$Cgroup)+(XFT$Pgroup)))

### overview plot of person fit RA versus person-fit RT per country 
dev.new()
plot(out1$PFl,out1$lZPT,xlab="Person-fit Statistic RA",ylab="Person-fit Statistic RT",
     col="black",cex=.5,bty="l",xlim=c(-3,3), ylim=c(0,500),cex.main=.8,cex.axis=.7,cex.lab=.8,pch=15)
## US
set1 <- which(XFT$Country=="USA")
points(out1$PFl[set1],out1$lZPT[set1],col="blue",pch=10,cex=.5)
## India
set2 <- which(XFT$Country=="India")
points(out1$PFl[set2],out1$lZPT[set2],col="red",pch=13,cex=.5)
## Philippines
set3 <- which(XFT$Country=="Philippines")
points(out1$PFl[set3],out1$lZPT[set3],col="green",pch=16,cex=.5)
abline(h = qchisq(.95, df= 170),lty = 2,col="red")
abline(v = qnorm(.95),lty = 2,col="red")
legend(-3,500,c("India","US","Philippines","Other"), 
      col=c("red","blue","green","black"),pch = c(13,10,16,15), bg = "gray95",cex=.7)

###################################################################################
###################################################################################
###################################################################################

###
### APPLICATION AMSTERDAM CHESS DATA van der Maas and Wagenmakers (2005).
###

library(LNIRT)
data(AmsterdamChess)
head(AmsterdamChess)

N <- nrow(AmsterdamChess)
Y <-as.matrix(AmsterdamChess[c(which(colnames(AmsterdamChess)=="Y1"):which(colnames(AmsterdamChess)=="Y40"))])
K <- ncol(Y)
## replace missing 9 with NA
Y[Y==9] <- NA
## Test takers with NAs
## Y[147,]
## Y[201,]
## Y[209,]

RT <- as.matrix(AmsterdamChess[c(which(colnames(AmsterdamChess)=="RT1"):which(colnames(AmsterdamChess)=="RT40"))])
## replace missing 10000.000 with NA
RT[RT==10000.000] <- NA
RT<-log(RT) #logarithm of RTs

# Define Time Scale
X <- 1:K
X <- (X - 1)/K

set.seed(12345) ## used to obtain the results reported in the paper ##
outchess <- LNIRTQ(Y=Y,RT=RT,X=X,XG=10000)
summary(outchess)

## Check MCMC convergence
##
## check several MCMC chains 
## 

library(mcmcse)
ess(outchess1$MAB[1001:10000,1,1]) ## effective sample size
mcse(outchess1$MAB[1001:10000,1,1], size = 100, g = NULL,method = "bm", warn = FALSE) #standard error

ess(outchess$MAB[1001:10000,1,2]) ## effective sample size
mcse(outchess$MAB[1001:10000,1,2], size = 100, g = NULL,method = "bm", warn = FALSE) #standard error

ess(outchess$MAB[1001:10000,1,3]) ## effective sample size
mcse(outchess$MAB[1001:10000,1,3], size = 100, g = NULL,method = "bm", warn = FALSE) #standard error

ess(outchess$MAB[1001:10000,1,4]) ## effective sample size
mcse(outchess$MAB[1001:10000,1,4], size = 100, g = NULL,method = "bm", warn = FALSE) #standard error

ess(outchess$MSP[1001:10000,1,4]) ## effective sample size
mcse(outchess$MSP[1001:10000,1,4], size = 100, g = NULL,method = "bm", warn = FALSE) #standard error

ess(outchess$MSI[1001:10000,1,4]) ## effective sample size
mcse(outchess$MSI[1001:10000,1,4], size = 100, g = NULL,method = "bm", warn = FALSE) #standard error

## Convergence Checks
library(coda) 
summary(as.mcmc(outchess$MAB[1001:10000,1,1]))
summary(as.mcmc(outchess$MAB[1001:10000,1,4]))
summary(as.mcmc(outchess$MSI[1001:10000,1,1]))
summary(as.mcmc(outchess$MSI[1001:10000,1,4]))
summary(as.mcmc(outchess$MSP[1001:10000,1,4]))
summary(as.mcmc(outchess$MSP[1001:10000,1,1]))

## check some chains on convergence
geweke.diag(as.mcmc(outchess$MAB[1001:10000,1,1]), frac1=0.1, frac2=0.5)
geweke.plot(as.mcmc(outchess$MAB[1001:10000,1,1]), frac1=0.1, frac2=0.5)
heidel.diag(as.mcmc(outchess$MAB[1001:10000,1,1]), eps=0.1, pvalue=0.05)

geweke.diag(as.mcmc(outchess$MSI[1001:10000,1,1]), frac1=0.1, frac2=0.5)
geweke.plot(as.mcmc(outchess$MSI[1001:10000,1,1]), frac1=0.1, frac2=0.5)
heidel.diag(as.mcmc(outchess$MSI[1001:10000,1,1]), eps=0.1, pvalue=0.05)

geweke.diag(as.mcmc(outchess$MSP[1001:10000,3,3]), frac1=0.1, frac2=0.5)
geweke.plot(as.mcmc(outchess$MSP[1001:10000,3,3]), frac1=0.1, frac2=0.5)
heidel.diag(as.mcmc(outchess$MSP[1001:10000,3,3]), eps=0.1, pvalue=0.05)

## complete missing data
outchess$Mtheta[147,]

######################################################################
### THIS PART IS NOT DISCUSSED IN THE PAPER                        ###
######################################################################

# PLOT PERSON PARAMETERS
# ABILITY VS SPEED

par(mar=c(5, 5, 2,4), xpd=F)
layout(matrix(c(1,2,3,4), 2, 2, byrow = TRUE), widths=c(2,2), heights=c(2,2))

plot(outchess$Mtheta[,1],outchess$Mtheta[,2],xlab=expression(paste("Ability"~~(theta))),ylab=expression(paste("Intercept"~~(zeta[0]))),
     xlim=c(-2,2),ylim=c(-1,1),bty="l",cex.lab=1.5,cex.axis=1.25)
abline(lm(outchess$Mtheta[,2]~outchess$Mtheta[,1])) 
abline(h = 0,lty = 2)

plot(outchess$Mtheta[,1],outchess$Mtheta[,3],xlab=expression(paste("Ability"~~(theta))),ylab=expression(paste("Linear slope"~~(zeta[1]))),
     xlim=c(-2,2),ylim=c(-1,1),bty="l",cex.lab=1.5,cex.axis=1.25)
abline(lm(outchess$Mtheta[,3]~outchess$Mtheta[,1]))
abline(h = 0,lty = 2)

plot(outchess$Mtheta[,1],outchess$Mtheta[,4],xlab=expression(paste("Ability"~~(theta))),ylab=expression(paste("Quadratic slope"~~(zeta[2]))),
     xlim=c(-2,2),ylim=c(-1,1),bty="l",cex.lab=1.5,cex.axis=1.25)
abline(lm(outchess$Mtheta[,4]~outchess$Mtheta[,1]))
abline(h = 0,lty = 2)

plot(outchess$Mtheta[,3],outchess$Mtheta[,4],xlab=expression(paste("Linear slope"~~(zeta[1]))),ylab=expression("Quadratic slope"~~paste((zeta[2]))),
     xlim=c(-0.5,1),ylim=c(-0.5,0.5),bty="l",cex.lab=1.5,cex.axis=1.25)
abline(lm(outchess$Mtheta[,4]~outchess$Mtheta[,3]))
abline(h = 0,lty = 2)

### include residual analysis ###

set.seed(12345)
outchessr <- LNIRTQ(Y=Y,RT=RT,X=X,XG=10000,burnin=10,XGresid=1000,resid=TRUE)
summary(outchessr)

## plot of person-fit scores for RT patterns
plot(outchessr$lZPT,outchessr$lZP)

#### End of File ####
