# Supplementary material for: R-package LNIRT for joint modeling of response accuracy and times
Source: PeerJ Comput Sci. 2023 Mar 30;9:e1232. doi: 10.7717/peerj-cs.1232 (PMC10280685; doi:10.7717/peerj-cs.1232)
Supplement: Supplemental Information 2 — The source code is also available at: CRAN https://cran.r-project.org/web/packages/LNIRT/index.html. [file peerj-cs-09-1232-s002.gz]

Archive with 40 entries (34 files):
- LNIRT
- LNIRT/NAMESPACE
- LNIRT/data
- LNIRT/data/CredentialForm1.RData
- LNIRT/data/AmsterdamChess.RData
- LNIRT/man
- LNIRT/man/LNRTQ.Rd
- LNIRT/man/dot-onAttach.Rd
- LNIRT/man/simLNIRTQ.Rd
- LNIRT/man/AmsterdamChess.Rd
- LNIRT/man/summaryIRTQ.Rd
- LNIRT/man/LNIRT.Rd
- LNIRT/man/LNIRTQ.Rd
- LNIRT/man/CredentialForm1.Rd
- LNIRT/man/LNRT.Rd
- LNIRT/man/simLNIRT.Rd
- LNIRT/DESCRIPTION
- LNIRT/R
- LNIRT/R/LNIRT.R
- LNIRT/R/print.R
- LNIRT/R/LNIRT_Q.R
- LNIRT/R/LNRT.R
- LNIRT/R/tools.R
- LNIRT/R/simLNIRT.R
- LNIRT/R/MCMC.R
- LNIRT/R/LNRT_Q.R
- LNIRT/R/fit.R
- LNIRT/R/AmsterdamChess-data.R
- LNIRT/R/init.R
- LNIRT/R/MCMC_Q.R
- LNIRT/R/summary.R
- LNIRT/R/CredentialForm1-data.R
- LNIRT/R/simLNIRT_Q.R
- LNIRT/R/SUMMARY_LNIRT_Q.R
- LNIRT/R/fit_Q.R
- LNIRT/MD5
- LNIRT/inst
- LNIRT/inst/examples
- LNIRT/inst/examples/example.CredentialForm1.R
- LNIRT/inst/examples/example.AmsterdamChess.R
