# Supplementary material for: R-package LNIRT for joint modeling of response accuracy and times
Source: PeerJ Comput Sci. 2023 Mar 30;9:e1232. doi: 10.7717/peerj-cs.1232 (PMC10280685; doi:10.7717/peerj-cs.1232)
Supplement: Supplemental Information 2 — The source code is also available at: CRAN https://cran.r-project.org/web/packages/LNIRT/index.html. [file peerj-cs-09-1232-s002.gz › LNIRT/NAMESPACE]

# Generated by roxygen2: do not edit by hand

S3method(print,summary.LNIRT)
S3method(print,summary.LNIRTQ)
S3method(print,summary.LNRT)
S3method(summary,LNIRT)
S3method(summary,LNIRTQ)
S3method(summary,LNRT)
export(LNIRT)
export(LNIRTQ)
export(LNRT)
export(LNRTQ)
export(simLNIRT)
export(simLNIRTQ)
export(summaryIRTQ)
importFrom(MASS,mvrnorm)
importFrom(methods,hasArg)
importFrom(methods,is)
importFrom(stats,cov2cor)
importFrom(stats,ks.test)
importFrom(stats,pchisq)
importFrom(stats,pgamma)
importFrom(stats,pnorm)
importFrom(stats,qnorm)
importFrom(stats,rbeta)
importFrom(stats,rbinom)
importFrom(stats,rchisq)
importFrom(stats,rgamma)
importFrom(stats,rlnorm)
importFrom(stats,rnorm)
importFrom(stats,runif)
importFrom(stats,sd)
importFrom(stats,var)
importFrom(utils,flush.console)
importFrom(utils,packageDescription)
importFrom(utils,setTxtProgressBar)
importFrom(utils,txtProgressBar)
