# Supplementary material for: R-package LNIRT for joint modeling of response accuracy and times
Source: PeerJ Comput Sci. 2023 Mar 30;9:e1232. doi: 10.7717/peerj-cs.1232 (PMC10280685; doi:10.7717/peerj-cs.1232)
Supplement: Supplemental Information 2 — The source code is also available at: CRAN https://cran.r-project.org/web/packages/LNIRT/index.html. [file peerj-cs-09-1232-s002.gz › LNIRT/man/dot-onAttach.Rd]

% Generated by roxygen2: do not edit by hand
% Please edit documentation in R/init.R
\name{.onAttach}
\alias{.onAttach}
\title{.onAttach start message}
\usage{
.onAttach(libname, pkgname)
}
\arguments{
\item{libname}{defunct}

\item{pkgname}{defunct}
}
\value{
invisible()
}
\description{
.onAttach start message
}
