# Supplementary material for: R-package LNIRT for joint modeling of response accuracy and times
Source: PeerJ Comput Sci. 2023 Mar 30;9:e1232. doi: 10.7717/peerj-cs.1232 (PMC10280685; doi:10.7717/peerj-cs.1232)
Supplement: Supplemental Information 2 — The source code is also available at: CRAN https://cran.r-project.org/web/packages/LNIRT/index.html. [file peerj-cs-09-1232-s002.gz › LNIRT/man/simLNIRTQ.Rd]

% Generated by roxygen2: do not edit by hand
% Please edit documentation in R/simLNIRT_Q.R
\name{simLNIRTQ}
\alias{simLNIRTQ}
\title{Simulate data for log-normal response time IRT modelling with variable person speed (intercept, trend, quadratic)}
\usage{
simLNIRTQ(N, K, ...)
}
\arguments{
\item{N}{the number of persons.}

\item{K}{the number of items.}

\item{...}{optional arguments.}
}
\value{
an object of class simLNIRTQ.
}
\description{
Simulate data for log-normal response time IRT modelling with variable person speed (intercept, trend, quadratic)
}
