# Supplementary material for: R-package LNIRT for joint modeling of response accuracy and times
Source: PeerJ Comput Sci. 2023 Mar 30;9:e1232. doi: 10.7717/peerj-cs.1232 (PMC10280685; doi:10.7717/peerj-cs.1232)
Supplement: Supplemental Information 2 — The source code is also available at: CRAN https://cran.r-project.org/web/packages/LNIRT/index.html. [file peerj-cs-09-1232-s002.gz › LNIRT/man/summaryIRTQ.Rd]

% Generated by roxygen2: do not edit by hand
% Please edit documentation in R/SUMMARY_LNIRT_Q.R
\name{summaryIRTQ}
\alias{summaryIRTQ}
\title{Summary Function for LNIRTQ}
\usage{
summaryIRTQ(out, data)
}
\arguments{
\item{out}{a LNIRTQ object (the fitted model)}

\item{data}{a simLNIRTQ object (the simulated data, optional)}
}
\description{
Summary Function for LNIRTQ
}
