# Supplementary material for: R-package LNIRT for joint modeling of response accuracy and times
Source: PeerJ Comput Sci. 2023 Mar 30;9:e1232. doi: 10.7717/peerj-cs.1232 (PMC10280685; doi:10.7717/peerj-cs.1232)
Supplement: Supplemental Information 2 — The source code is also available at: CRAN https://cran.r-project.org/web/packages/LNIRT/index.html. [file peerj-cs-09-1232-s002.gz › LNIRT/man/LNRT.Rd]

% Generated by roxygen2: do not edit by hand
% Please edit documentation in R/LNRT.R
\name{LNRT}
\alias{LNRT}
\title{Log-normal response time modelling}
\usage{
LNRT(
  RT,
  data,
  XG = 1000,
  burnin = 10,
  XGresid = 1000,
  residual = FALSE,
  td = TRUE,
  WL = FALSE,
  XPT = NULL,
  XIT = NULL
)
}
\arguments{
\item{RT}{a Person-x-Item matrix of log-response times (time spent on solving an item).}

\item{data}{either a list or a simLNIRT object containing the response time matrix.
If a simLNIRT object is provided, in the summary the simulated time parameters are shown alongside of the estimates.
If the RT variable cannot be found in the list, or if no data object is given, then the RT variable is taken
from the environment from which LNRT is called.}

\item{XG}{the number of MCMC iterations to perform (default: 1000).}

\item{burnin}{the percentage of MCMC iterations to discard as burn-in period (default: 10).}

\item{XGresid}{the number of MCMC iterations to perform before residuals are computed (default: 1000).}

\item{residual}{compute residuals, >1000 iterations are recommended (default: false).}

\item{td}{estimate the time-discrimination parameter (default: true).}

\item{WL}{define the time-discrimination parameter as measurement error variance parameter (default: false).}

\item{XPT}{an optional matrix of predictors for the person speed parameters.}

\item{XIT}{an optional matrix of predictors for the item time intensity parameters.}
}
\value{
an object of class LNRT.
}
\description{
Log-normal response time modelling
}
\examples{
\dontrun{
# Log-normal response time modelling
data <- simLNIRT(N = 500, K = 20, rho = 0.8, WL = FALSE)
out <- LNRT(RT = RT, data = data, XG = 1500, residual = TRUE, td = TRUE, WL = FALSE)
summary(out) # Print results
out$Post.Means$Time.Intensity # Extract posterior mean estimates

library(coda)
mcmc.object <- as.mcmc(out$MCMC.Samples$Time.Intensity) # Extract MCMC samples for coda
summary(mcmc.object)
plot(mcmc.object)
}
}
