# Supplementary material for: R-package LNIRT for joint modeling of response accuracy and times
Source: PeerJ Comput Sci. 2023 Mar 30;9:e1232. doi: 10.7717/peerj-cs.1232 (PMC10280685; doi:10.7717/peerj-cs.1232)
Supplement: Supplemental Information 2 — The source code is also available at: CRAN https://cran.r-project.org/web/packages/LNIRT/index.html. [file peerj-cs-09-1232-s002.gz › LNIRT/man/simLNIRT.Rd]

% Generated by roxygen2: do not edit by hand
% Please edit documentation in R/simLNIRT.R
\name{simLNIRT}
\alias{simLNIRT}
\title{Simulate data for log-normal response time IRT modelling}
\usage{
simLNIRT(N, K, rho, td = FALSE, WL = FALSE, kpa, kpt, kia, kit)
}
\arguments{
\item{N}{the number of persons.}

\item{K}{the number of items.}

\item{rho}{the correlation between the person ability and person speed parameter.}

\item{td}{set time-discrimination to one (default: false).}

\item{WL}{define the time-discrimination parameter as measurement error variance parameter (default: false).}

\item{kpa}{the number of predictors for the person ability parameters (optional).}

\item{kpt}{the number of predictors for the person speed parameters (optional).}

\item{kia}{the number of predictors for the item-difficulty parameters (optional).}

\item{kit}{the number of predictors for the item time intensity parameters (optional).}
}
\value{
an object of class simLNIRT.
}
\description{
Simulate data for log-normal response time IRT modelling
}
