# Supplementary material for: R-package LNIRT for joint modeling of response accuracy and times
Source: PeerJ Comput Sci. 2023 Mar 30;9:e1232. doi: 10.7717/peerj-cs.1232 (PMC10280685; doi:10.7717/peerj-cs.1232)
Supplement: Supplemental Information 2 — The source code is also available at: CRAN https://cran.r-project.org/web/packages/LNIRT/index.html. [file peerj-cs-09-1232-s002.gz › LNIRT/DESCRIPTION]

Package: LNIRT
Type: Package
Title: LogNormal Response Time Item Response Theory Models
Version: 0.5.1
Author: Jean-Paul Fox, Konrad Klotzke, Rinke Klein Entink 
Maintainer: Konrad Klotzke <omd.bms.utwente.stats@gmail.com>
Imports: MASS, methods, stats, utils
Depends: R (>= 2.10)
Suggests: coda, mcmcse
Description: Allows the simultaneous analysis of responses and response times in an Item Response Theory (IRT) modelling framework. Supports variable person speed functions (intercept, trend, quadratic), and covariates for item and person (random) parameters. Data missing-by-design can be specified. Parameter estimation is done with a MCMC algorithm. LNIRT replaces the package CIRT, which was written by Rinke Klein Entink. For reference, see the paper by Fox, Klein Entink and Van der Linden (2007), "Modeling of Responses and Response Times with the Package cirt", Journal of Statistical Software, <doi:10.18637/jss.v020.i07>.
License: GPL-3
Encoding: UTF-8
LazyData: TRUE
RoxygenNote: 7.1.1
NeedsCompilation: no
Packaged: 2021-01-19 18:08:38 UTC; kk
Repository: CRAN
Date/Publication: 2021-01-19 18:50:09 UTC
