# Supplementary material for: R-package LNIRT for joint modeling of response accuracy and times
Source: PeerJ Comput Sci. 2023 Mar 30;9:e1232. doi: 10.7717/peerj-cs.1232 (PMC10280685; doi:10.7717/peerj-cs.1232)
Supplement: Supplemental Information 2 — The source code is also available at: CRAN https://cran.r-project.org/web/packages/LNIRT/index.html. [file peerj-cs-09-1232-s002.gz › LNIRT/R/print.R]

#' @method print summary.LNIRT
#' @export
print.summary.LNIRT <- function(x, ...)
{
  if (x$gammamodel) {
    cat("\n", "Gamma RT-IRT Modeling, 2013, J.P. Fox")
  } else {
    cat("\n", "Log-Normal RT-IRT Modeling, 2013, J.-P. Fox")
  }
  cat("\n\n", rep('-', 38))
  cat("\n", "MCMC iterations:\t", x$XG)
  cat("\n", "Burn-in period:\t", paste(x$burnin, "%", sep = ""))
  if (x$ident == 1) {
    cat("\n", "Identification:\t", "mu_beta = mu_lambda = 0")
    if (!x$WL && x$td)
      cat("\n", "\t\t\t prod(alpha) = prod(phi) = 1")
    else
      cat("\n", "\t\t\t prod(alpha) = 1")
  }
  else if (x$ident == 2) {
    cat("\n", "Identification:\t", "mu_theta = mu_zeta = 0")
    if (!x$WL && x$td)
      cat("\n", "\t\t\t prod(alpha) = prod(phi) = 1")
    else
      cat("\n", "\t\t\t prod(alpha) = 1")
  }
  cat("\n", rep('-', 38))
  
  cat("\n\n", "Summary of results")
  
  if (x$simv) {
    cat("\n\n\t",
        "Item Discrimination parameter",
        "\t",
        "Item Difficulty parameter",
        "\n")
    cat(
      "\t",
      "item",
      "\t",
      "EAP",
      "\t",
      "SD",
      "\t",
      "Sim",
      "\t",
      "item",
      "\t",
      "EAP",
      "\t",
      "SD",
      "\t",
      "Sim",
      "\n"
    )
  } else {
    cat("\n\n\t",
        "Item Discrimination parameter",
        "\t",
        "Item Difficulty parameter",
        "\n")
    cat("\t",
        "item",
        "\t",
        "EAP",
        "\t",
        "SD",
        "\t\t",
        "item",
        "\t",
        "EAP",
        "\t",
        "SD",
        "\n")
  }
  for (ii in 1:x$K) {
    cat("\t")
    if (x$simv) {
      cat("\n\t", ii, "\t")
      printF(x$idiscr[ii], w = 6, d = 3)  # EAP
      cat("\t")
      printF(x$seidiscr[ii], w = 6, d = 3)  # SD
      cat("\t")
      printF(x$data$ab[ii, 1], w = 6, d = 3)  # SIM
      cat("\t", ii, "\t")
      printF(x$idiff[ii], w = 6, d = 3)
      cat("\t")
      printF(x$seidiff[ii], w = 6, d = 3)
      cat("\t")
      printF(x$data$ab[ii, 2], w = 6, d = 3)
    } else {
      cat("\n\t", ii, "\t")
      printF(x$idiscr[ii], w = 6, d = 3)  # EAP
      cat("\t")
      printF(x$seidiscr[ii], w = 6, d = 3)  # SD
      cat("\t\t", ii, "\t")
      printF(x$idiff[ii], w = 6, d = 3)
      cat("\t")
      printF(x$seidiff[ii], w = 6, d = 3)
    }
  }
  
  if (x$simv) {
    if (x$WL) {
      cat("\n\n\t",
          "Time Discrimination (Measurement Error)",
          " ",
          "Time Intensity",
          "\n")
      cat(
        "\t",
        "item",
        "\t",
        "EAP",
        "\t",
        "SD",
        "\t",
        "Sim",
        "\t",
        "item",
        "\t",
        "EAP",
        "\t",
        "SD",
        "\t",
        "Sim",
        "\n"
      )
    } else {
      cat(
        "\n\n\t",
        "Time Discrimination",
        "\t\t",
        "Time Intensity",
        "\t\t",
        "Measurement Error Variance",
        "\n"
      )
      cat(
        "\t",
        "item",
        "\t",
        "EAP",
        "\t",
        "SD",
        "\t",
        "Sim",
        "\t",
        "item",
        "\t",
        "EAP",
        "\t",
        "SD",
        "\t",
        "Sim",
        "\t",
        "EAP",
        "\t",
        "SD",
        "\t",
        "Sim",
        "\n"
      )
    }
  } else {
    if (x$WL) {
      cat(
        "\n\n\t",
        "Time Discrimination (Measurement Error)",
        "\t",
        "Time Intensity",
        "\n"
      )
      cat(
        "\t",
        "item",
        "\t",
        "EAP",
        "\t",
        "SD",
        "\t\t\t",
        "item",
        "\t",
        "EAP",
        "\t",
        "SD",
        "\t",
        "\n"
      )
    } else {
      cat(
        "\n\n\t",
        "Time Discrimination",
        "\t",
        "Time Intensity",
        "\t",
        "Measurement Error Variance",
        "\n"
      )
      cat(
        "\t",
        "item",
        "\t",
        "EAP",
        "\t",
        "SD",
        "\t",
        "item",
        "\t",
        "EAP",
        "\t",
        "SD",
        "\t",
        "EAP",
        "\t",
        "SD",
        "\n"
      )
    }
  }
  for (ii in 1:x$K) {
    cat("\t")
    if (x$simv) {
      cat("\n\t", ii, "\t")
      if (x$WL) {
        printF(x$estsigma2[ii], w = 6, d = 3)  # EAP
        cat("\t")
        printF(x$seestsigma2[ii], w = 6, d = 3)  # SD
        cat("\t")
        printF(1 / sqrt(x$data$sigma2[ii]), w = 6, d = 3)  #SIM
      } else {
        printF(x$tdiscr[ii], w = 6, d = 3)  # EAP
        cat("\t")
        printF(x$setdiscr[ii], w = 6, d = 3)  # SD
        cat("\t")
        printF(x$data$ab[ii, 3], w = 6, d = 3)  #SIM
      }
      cat("\t", ii, "\t")
      printF(x$tintens[ii], w = 6, d = 3)  # EAP
      cat("\t")
      printF(x$setintens[ii], w = 6, d = 3)  # SD
      cat("\t")
      printF(x$data$ab[ii, 4], w = 6, d = 3)  # SIM
      cat("\t")
      if (x$WL) {
        cat(" ")
      } else {
        printF(x$estsigma2[ii], w = 6, d = 3)  # EAP
        cat("\t")
        printF(x$seestsigma2[ii], w = 6, d = 3)  # SD
        cat("\t")
        printF(x$data$sigma2[ii], w = 6, d = 3)  #SIM
      }
    } else {
      cat("\n\t", ii, "\t")
      if (x$WL) {
        printF(x$estsigma2[ii], w = 6, d = 3)  # EAP
        cat("\t")
        printF(x$seestsigma2[ii], w = 6, d = 3)  # SD
        cat("\t\t")
      } else {
        printF(x$tdiscr[ii], w = 6, d = 3)  # EAP
        cat("\t")
        printF(x$setdiscr[ii], w = 6, d = 3)  # SD
      }
      cat("\t", ii, "\t")
      printF(x$tintens[ii], w = 6, d = 3)  # EAP
      cat("\t")
      printF(x$setintens[ii], w = 6, d = 3)  # SD
      cat("\t")
      if (x$WL) {
        cat("")
      } else {
        printF(x$estsigma2[ii], w = 6, d = 3)  # EAP
        cat("\t")
        printF(x$seestsigma2[ii], w = 6, d = 3)  #SD
      }
    }
  }
  
  if (x$guess) {
    if (x$simv) {
      cat("\n\n\t", "Guessing Parameter", "\n")
      cat("\t", "item", "\t", "EAP", "\t", "SD", "\t", "Sim", "\n")
      for (ii in 1:x$K) {
        cat("\n\t", ii, "\t")
        # Guessing Parameter
        printF(x$iguess[ii], w = 6, d = 3)  # EAP
        cat("\t")
        printF(x$seiguess[ii], w = 6, d = 3)  # SD
        cat("\t")
        printF(x$data$quess[ii], w = 6, d = 3)  # true value
      }
    } else {
      cat("\n\n\t", "Guessing Parameter", "\n")
      cat("\t", "item", "\t", "EAP", "\t", "SD", "\n")
      for (ii in 1:x$K) {
        cat("\n\t", ii, "\t")
        # Guessing Parameter
        printF(x$iguess[ii], w = 6, d = 3)  # EAP
        cat("\t")
        printF(x$seiguess[ii], w = 6, d = 3)  # SD
      }
    }
  }
  
  if (x$nopredictori) {
    if (round(x$pdiscr2[2], 3) == 0 &&
        round(x$pdiscr2[4], 3) == 0 && (!x$WL)) {
      cat("\n\n\t",
          "Mean and Covariance matrix Items (mu_a,mu_phi)",
          "\n")
      cat("\n\t", "--- Population Mean Item ---", "\n")
      cat("\t", "mu_a", "\t", "SD", "\t", "mu_phi", " ", "SD", "\n")
      for (jj in c(1, 3)) {
        cat("\t")
        printF(x$pdiscr2[jj], w = 6, d = 3)
        cat("\t")
        printF(x$sepdiscr2[jj], w = 6, d = 3)
      }
    } else{
      cat("\n\n\t",
          "Mean and Covariance matrix Items (mu_a,mu_b,mu_phi,mu_lambda)",
          "\n")
      cat("\n\t", "--- Population Mean Item ---", "\n")
      cat(
        "\t",
        "mu_a",
        "\t",
        "SD",
        "\t",
        "mu_b",
        "\t",
        "SD",
        "\t",
        "mu_phi",
        "",
        "SD",
        "\t",
        "mu_lam",
        "",
        "SD",
        "\n\t"
      )
      for (jj in c(1, 2, 3, 4)) {
        printF(x$pdiscr2[jj], w = 6, d = 3)
        cat("\t")
        printF(x$sepdiscr2[jj], w = 6, d = 3)
        cat("\t")
      }
    }
    if (x$WL) {
      cat("\n\n\t",
          "--- Covariance matrix Items (a,b,error variance,lambda)---",
          "\n")
      cat("\t\t",
          "SigmaI",
          "\t\t",
          "SD SigmaI",
          "\t\t\t",
          "SigmaI (Correlation)",
          "\n")
    } else{
      cat("\n\n\t",
          "--- Covariance matrix Items (a,b,phi,lambda)---",
          "\n")
      cat("\t\t",
          "SigmaI",
          "\t\t",
          "SD SigmaI",
          "\t\t\t",
          "SigmaI (Correlation)",
          "\n")
    }
    for (ii in 1:4) {
      cat("\t")
      printF(x$pSdiscr2[ii, ], w = 6, d = 3)
      cat("\t")
      if (max(x$sepSdiscr2) < 1e02) {
        printF(x$sepSdiscr2[ii, ], w = 6, d = 3)
      } else{
        printF(x$sepSdiscr2[ii, ], w = 8, d = 3)
      }
      cat("\t")
      printF(x$SigmaIcor[ii, ], w = 6, d = 3)
      cat("\t\n")
    }
  } else{
    if (round(x$pdiscr2[2], 3) == 0 &&
        round(x$pdiscr2[x$kia + 3], 3) == 0 && (!x$WL)) {
      cat("\n\n\t", "Item Effects and Covariance matrix Items ", "\n")
      cat("\n\t", "--- Population Mean Item ---", "\n")
      cat("\t\t\t", "EAP", "\t", "SD", "\n")
      cat("\t mu_a", "\t\t")
      printF(x$pdiscr2[1], w = 6, d = 3)
      cat("\t")
      printF(x$sepdiscr2[1], w = 6, d = 3)
      cat("\n\t", "mu_phi", "\t")
      printF(x$pdiscr2[x$kia + 2], w = 6, d = 3)
      cat("\t")
      printF(x$sepdiscr2[x$kia + 2], w = 6, d = 3)
      
      if (x$simv) {
        if (x$predictoria) {
          cat("\n\t\t", "Item Difficulty Predictor Effects", "\n")
          for (ii in 2:(x$kia + 1)) {
            if (ii == 2) {
              cat("\t\t\t", "EAP", "\t", "SD", "\t", "Sim", "\n")
            }
            if (ii == 2) {
              cat("\t Intercept", "\t")
            } else{
              cat("\t X", ii - 2, "\t\t")
            }
            printF(x$pdiscr2[ii], w = 6, d = 3)
            cat("\t")
            printF(x$sepdiscr2[ii], w = 6, d = 3)
            cat("\t")
            if (ii > 2) {
              printF(x$data$Bia[ii - 2], w = 6, d = 3)
              cat("\t\n")
            } else{
              cat("\n")
            }
          }
        }
        if (x$predictorit) {
          cat("\t\t", "Time Intensity Predictor Effects", "\n")
          sst <- 0
          for (ii in (x$kia + 3):(2 + x$kit + x$kia)) {
            sst <- sst + 1
            if (ii == (x$kia + 3)) {
              cat("\t\t\t", "EAP", "\t", "SD", "\t", "Sim", "\n")
            }
            if (ii == (x$kia + 3)) {
              cat("\t Intercept", "\t")
            } else{
              cat("\t X", (x$kia - 2) + sst, "\t\t")
            }
            printF(x$pdiscr2[ii], w = 6, d = 3)
            cat("\t")
            printF(x$sepdiscr2[ii], w = 6, d = 3)
            cat("\t")
            if (ii > (x$kia + 3)) {
              printF(x$data$Bit[sst - 1], w = 6, d = 3)
              cat("\t\n")
            } else{
              cat("\n")
            }
          }
        }
      } else{
        if (x$predictoria) {
          cat("\n\t\t", "Item Difficulty Predictor Effects", "\n")
          for (ii in 2:(x$kia + 1)) {
            if (ii == 2) {
              cat("\t\t\t", "EAP", "\t", "SD", "\n")
            }
            if (ii == 2) {
              cat("\t Intercept", "\t")
            } else{
              cat("\t X", ii - 2, "\t\t")
            }
            printF(x$pdiscr2[ii], w = 6, d = 3)
            cat("\t")
            printF(x$sepdiscr2[ii], w = 6, d = 3)
            cat("\t\n")
          }
        }
        if (x$predictorit) {
          cat("\t\t", "Time Intensity Predictor Effects", "\n")
          sst <- 0
          for (ii in (x$kia + 3):(2 + x$kit + x$kia)) {
            sst <- sst + 1
            if (ii == (x$kia + 3)) {
              cat("\t\t\t", "EAP", "\t", "SD", "\n")
            }
            if (ii == (x$kia + 3)) {
              cat("\t Intercept", "\t")
            } else{
              cat("\t X", (x$kia - 2) + sst, "\t\t")
            }
            printF(x$pdiscr2[ii], w = 6, d = 3)
            cat("\t")
            printF(x$sepdiscr2[ii], w = 6, d = 3)
            cat("\t\n")
          }
        }
      }
    } else{
      cat("\n\n\t", "Item Effects and Covariance matrix Items ", "\n")
      cat("\n\t", "--- Population Mean Item ---", "\n")
      cat("\t\t\t", "EAP", "\t", "SD", "\n")
      cat("\t mu_a", "\t\t")
      printF(x$pdiscr2[1], w = 6, d = 3)
      cat("\t")
      printF(x$sepdiscr2[1], w = 6, d = 3)
      cat("\n\t", "mu_phi", "\t")
      printF(x$pdiscr2[x$kia + 2], w = 6, d = 3)
      cat("\t")
      printF(x$sepdiscr2[x$kia + 2], w = 6, d = 3)
      if (x$simv) {
        if (x$predictoria) {
          cat("\n\t\t", "Item Difficulty Predictor Effects", "\n")
          for (ii in 2:(x$kia + 1)) {
            if (ii == 2) {
              cat("\t\t\t", "EAP", "\t", "SD", "\t", "Sim", "\n")
            }
            if (ii == 2) {
              cat("\t Intercept", "\t")
            } else{
              cat("\t X", ii - 2, "\t\t")
            }
            printF(x$pdiscr2[ii], w = 6, d = 3)
            cat("\t")
            printF(x$sepdiscr2[ii], w = 6, d = 3)
            cat("\t")
            if (ii > 2) {
              printF(x$data$Bia[ii - 2], w = 6, d = 3)
              cat("\t\n")
            } else{
              cat("\n")
            }
          }
        }
        if (x$predictorit) {
          sst <- 0
          cat("\t\t", "Time Intensity Predictor Effects", "\n")
          for (ii in (x$kia + 3):(2 + x$kit + x$kia)) {
            sst <- sst + 1
            if (ii == (x$kia + 3)) {
              cat("\t\t\t", "EAP", "\t", "SD", "\t", "Sim", "\n")
            }
            if (ii == (x$kia + 3)) {
              cat("\t Intercept", "\t")
            } else{
              cat("\t X", (x$kia - 2) + sst, "\t\t")
            }
            printF(x$pdiscr2[ii], w = 6, d = 3)
            cat("\t")
            printF(x$sepdiscr2[ii], w = 6, d = 3)
            cat("\t")
            if (ii > (x$kia + 3)) {
              printF(x$data$Bit[sst - 1], w = 6, d = 3)
              cat("\t\n")
            } else{
              cat("\n")
            }
          }
        }
      } else{
        if (x$predictoria) {
          cat("\n\t\t", "Item Difficulty Predictor Effects", "\n")
          for (ii in 2:(x$kia + 1)) {
            if (ii == 2) {
              cat("\t\t\t", "EAP", "\t", "SD", "\n")
            }
            if (ii == 2) {
              cat("\t Intercept", "\t")
            } else{
              cat("\t X", ii - 2, "\t\t")
            }
            printF(x$pdiscr2[ii], w = 6, d = 3)
            cat("\t")
            printF(x$sepdiscr2[ii], w = 6, d = 3)
            cat("\t\n")
          }
        }
        if (x$predictorit) {
          sst <- 0
          cat("\t\t", "Time Intensity Predictor Effects", "\n")
          for (ii in (x$kia + 3):(2 + x$kit + x$kia)) {
            sst <- sst + 1
            if (ii == (x$kia + 3)) {
              cat("\t\t\t", "EAP", "\t", "SD", "\n")
            }
            if (ii == (x$kia + 3)) {
              cat("\t Intercept", "\t")
            } else{
              cat("\t X", (x$kia - 2) + sst, "\t\t")
            }
            printF(x$pdiscr2[ii], w = 6, d = 3)
            cat("\t")
            printF(x$sepdiscr2[ii], w = 6, d = 3)
            cat("\t\n")
          }
        }
      }
    }
    if (x$WL) {
      cat("\n\n\t",
          "--- Covariance matrix Items (a,b,error variance,lambda)---",
          "\n")
      cat("\t",
          "SigmaI",
          "\t\t\t",
          "SD SigmaI",
          "\t\t\t",
          "SigmaI (Correlation)",
          "\n")
    } else{
      cat("\n\n\t",
          "--- Covariance matrix Items (a,b,phi,lambda)---",
          "\n")
      cat("\t",
          "SigmaI",
          "\t\t\t",
          "SD SigmaI",
          "\t\t\t",
          "SigmaI (Correlation)",
          "\n")
    }
    for (ii in 1:4) {
      cat("\t")
      printF(x$pSdiscr2[ii, ], w = 6, d = 3)
      cat("\t")
      if (max(x$sepSdiscr2) < 1e02) {
        printF(x$sepSdiscr2[ii, ], w = 6, d = 3)
      } else{
        printF(x$sepSdiscr2[ii, ], w = 8, d = 3)
      }
      cat("\t")
      printF(x$SigmaIcor[ii, ], w = 6, d = 3)
      cat("\t\n")
    }
  }
  
  
  if (x$nopredictorp) {
    cat("\n\n\t",
        "Mean and Covariance matrix Persons (ability,speed)",
        "\n")
    cat("\n\t",
        "--- Population Mean Person (Ability - Speed)---",
        "\n")
    cat("\t\t\t", "muP", "\t", "SD", "\n")
    for (ii in 1:2) {
      if (ii == 1) {
        cat("\t Ability \t")
      } else{
        cat("\t Speed \t\t")
      }
      printF(x$ppers2[ii], w = 6, d = 3)
      cat("\t")
      printF(x$seppers2[ii], w = 6, d = 3)
      cat("\t\n")
    }
  } else {
    if (x$simv) {
      cat("\n\n\t",
          "Person Effects and Covariance matrix Persons (ability,speed)",
          "\n")
      cat("\n\t", "--- Person Effects (Ability - Speed)---", "\n")
      
      if (x$predictora) {
        cat("\t\t", "Ability Predictor Effects", "\n")
        for (ii in 1:x$ka) {
          if (ii == 1) {
            cat("\t\t", "EAP", "\t", "SD", "\t", "Sim", "\n")
          }
          cat("\t X", ii, "\t")
          
          printF(x$ppers2[ii], w = 6, d = 3)
          cat("\t")
          printF(x$seppers2[ii], w = 6, d = 3)
          cat("\t")
          if (!is.null(x$data$Ba[ii])) {
            printF(x$data$Ba[ii], w = 6, d = 3)
            cat("\t\n")
          }
          else {
            cat("\n")
          }
        }
      }
      
      if (x$predictort) {
        cat("\t\t", "Speed Predictor Effects", "\n")
        for (ii in (x$ka + 1):(x$kt + x$ka)) {
          if (ii == (x$ka + 1)) {
            cat("\t\t", "EAP", "\t", "SD", "\t", "Sim", "\n")
          }
          
          cat("\t X", ii, "\t")
          
          
          #cat("\t X",ii,"\t")
          printF(x$ppers2[ii], w = 6, d = 3)
          cat("\t")
          printF(x$seppers2[ii], w = 6, d = 3)
          cat("\t")
          if (!is.null(x$data$Bt[ii - x$ka])) {
            printF(x$data$Bt[ii - x$ka], w = 6, d = 3)
            cat("\t\n")
          }
          else {
            cat("\n")
          }
          
        }
      }
    } else {
      cat("\n\n\t",
          "Person Effects and Covariance matrix Persons (ability,speed)",
          "\n")
      cat("\n\t", "--- Person Effects (Ability - Speed)---", "\n")
      
      if (x$predictora) {
        cat("\t\t", "Ability Predictor Effects", "\n")
        for (ii in 1:x$ka) {
          if (ii == 1) {
            cat("\t\t", "EAP", "\t", "SD", "\n")
          }
          cat("\t X", ii, "\t")
          printF(x$ppers2[ii], w = 6, d = 3)
          cat("\t")
          printF(x$seppers2[ii], w = 6, d = 3)
          cat("\t\n")
        }
      }
      
      if (x$predictort) {
        cat("\t\t", "Speed Predictor Effects", "\n")
        for (ii in (x$ka + 1):(x$kt + x$ka)) {
          if (ii == (x$ka + 1)) {
            cat("\t\t", "EAP", "\t", "SD", "\n")
          }
          cat("\t X", ii, "\t")
          printF(x$ppers2[ii], w = 6, d = 3)
          cat("\t")
          printF(x$seppers2[ii], w = 6, d = 3)
          cat("\t\n")
        }
      }
    }
  }
  
  cat("\n\t",
      "SigmaP",
      "\t",
      "SD SigmaP",
      "\t",
      "SigmaP (Correlation)",
      "\n")
  for (ii in 1:2) {
    cat("\t")
    printF(x$pSpers2[ii,], w = 6, d = 3)
    cat("\t")
    printF(x$sepSpers2[ii,], w = 6, d = 3)
    cat("\t")
    printF(x$SigmaPcor[ii,], w = 6, d = 3)
    cat("\t\n")
  }
  
  if (x$gammamodel) {
    cat("\n\n\t", "--- Shape Parameter Gamma ---", "\n")
    cat("\t", "EAP", "\t", "SD", "\n\t")
    printF(x$estnug, w = 6, d = 3)
    cat("\t")
    printF(x$seestnug[jj], w = 6, d = 3)
    cat("\t")
  }
  
  if ("lZP" %in% names(x)) {
    cat("\n\n\n\t", "*** \t\t\t\t\t\t ***", "\n")
    cat("\t", "*** Person Fit Analysis (Log-Normal Speed) ***", "\n")
    cat("\t", "*** \t\t\t\t\t\t ***", "\n")
    
    
    # Percentage Aberrant lZP (chi-square statstic)
    cat("\n\t", "Percentage Outliers Persons (5% level)", "\n")
    cat("\n\t", "lZ", "\n")
    cat("\t", round(100 * length(which(x$lZP < 0.05)) / x$N, 2), "%", "\t\n")
    cat("\t 95% Posterior Probability: ",
        round(100 * sum(x$EAPCP1 > 0.95) / x$N, 2),
        "%",
        "\t\n")
    
    # Percentage Persons (Estimation Group, Aberrant Group)
    
    # cat('\n\t', 'Percentage Persons (Estimation Group, Aberrant Group) (5% level)','\n') cat('\n\t', 'Estimation Group', '\t',
    # 'Aberrant','\n') cat('\t',100*round(apply(out$Mingroup,2,mean)[1],3),'\t\t\t',100*round(apply(out$Mingroup,2,mean)[2],3),'\t\n')
    
    
    cat("\n\n\t", "*** Item Fit Analysis ***", "\n")
    
    cat("\n\t", "Misfitting Items (5% level)", "\n")
    set <- which(x$lZI < 0.05)
    if (length(set >= 1)) {
      cat("\n\t", "lI", "\n")
      cat("\t", set, "\t\n")
    } else {
      cat("\t", "No Misfitting Items", "\t\n")
    }
    
    cat("\n\t", "*** Residual Analysis ***", "\n")
    set <- which(x$EAPresid > 0.95)
    if (length(set >= 1)) {
      cat("\n\t",
          "Percentage Extreme Residuals (.95 Posterior Probability)",
          "\n")
      cat(
        "\t",
        round(100 * length(set) / (x$N * x$K), 4),
        "% (general average across persons and items)",
        "\t\n"
      )
      
      ## Identify Extremes
      set <- which(x$EAPresid > 0.95)
      set <- cbind((set %% x$N), (floor(set / x$N) + 1), exp(x$RT[set]))
      dd <- order(set[, 1])
      colnames(set) <- c("Person", "Item", " RT ")
      rownames(set) <- rep(c(""), nrow(set))
      
      cat("\n\t", "Extreme Residuals", "\n")
      cat("\t", "Person", " Item", "\t", " RT ", "\n")
      for (jj in dd) {
        cat("\t")
        printF(set[jj, 1], w = 6, d = 0)
        cat("\t")
        printF(set[jj, 2], w = 6, d = 0)
        cat("\t")
        printF(set[jj, 3], w = 8, d = 4)
        cat("\n")
      }
      cat("\n\t", "Kolmogorov Smirnov Test (5% level)", "\n")
      cat(
        "\t",
        round(100 * length(which(x$EAPKS < 0.05))) / x$K,
        "%",
        "of items has non-lognormally distributed residuals",
        "\t\n"
      )
      set <- which(x$EAPKS < 0.05)
      if (length(set) > 0) {
        cat("\t", "Item", "\t P-value ", "\n")
        for (jj in 1:length(set)) {
          cat("\t")
          printF(set[jj], w = 6, d = 0)
          cat("\t")
          printF(x$EAPKS[set[jj]], w = 6, d = 3)
          cat("\n")
        }
      }
    } else {
      cat("\t", "No Extreme Residuals", "\t\n")
      cat("\n\t", "Kolmogorov Smirnov Test (5% level)", "\n")
      cat("\t", round(100 * length(which(x$EAPKS < 0.05))) / x$K, "%", "\t\n")
      set <- which(x$EAPKS < 0.05)
      if (length(set) > 0) {
        cat("\t", "Item", "\t P-value ", "\n")
        for (jj in 1:length(set)) {
          cat("\t")
          printF(set[jj], w = 6, d = 0)
          cat("\t")
          printF(x$EAPKS[set[jj]], w = 6, d = 3)
          cat("\n")
        }
      }
    }
    
    cat("\n\n\n\t", "*** \t\t\t\t\t\t ***", "\n")
    cat("\t",
        "*** Person Fit Analysis (IRT Model For Ability) ***",
        "\n")
    cat("\t", "*** \t\t\t\t\t\t ***", "\n")
    
    # Percentage Aberrant lZP (chi-square statstic) Percentage Aberrant l0 (log-likelihood statstic)
    cat("\n\t", "Percentage Outliers Persons (5% level)", "\n")
    cat("\n\t", "Log-likelihood Statistic", "\n")
    # cat('\t',round(100*length(which(out$lZPA < .05))/x$N,2),'%','\t\n')
    cat("\t", round(100 * length(which(x$PFlp < 0.05)) / x$N, 2), "%", "\t\n")
    cat("\t 95% Posterior Probability: ",
        round(100 * sum(x$EAPCP2 > 0.95) / x$N, 2),
        "%",
        "\t\n")
    cat(
      "\t 95% Posterior Probability (Ability and Speed): ",
      round(100 * sum(x$EAPCP3 > 0.95) / x$N, 2),
      "%",
      "\t\n"
    )
    
    
    cat("\n\n\t", "*** Item Fit Analysis ***", "\n")
    
    cat("\n\t", "Misfitting Items (5% level)", "\n")
    # set <- which(out$lZIA < .05)
    set <- which(x$IFlp < 0.05)
    if (length(set >= 1)) {
      cat("\n\t", "lI", "\n")
      cat("\t", set, "\t\n")
    } else {
      cat("\t", "No Misfitting Items", "\t\n")
    }
    
    cat("\n\t", "*** Residual Analysis ***", "\n")
    set <- which(x$EAPresidA > 0.95)
    if (length(set >= 1)) {
      cat("\n\t",
          "Percentage Extreme Residuals (.95 Posterior Probability)",
          "\n")
      cat(
        "\t",
        round(100 * length(set) / (x$N * x$K), 4),
        "% (general average across persons and items)",
        "\t\n"
      )
      
      ## Identify Extremes
      set <- which(x$EAPresidA > 0.95)
      set <-
        cbind((set %% x$N), (floor(set / x$N) + 1), x$Y[set], x$Mtheta[(set %% x$N)])
      dd <- order(set[, 1])
      colnames(set) <- c("Person", "Item", " Y ", " EAP theta")
      rownames(set) <- rep(c(""), nrow(set))
      
      cat("\n\t", "Extreme Residuals", "\n")
      cat("\t", "Person", " Item", "\t", " Response ", " EAP Theta", "\n")
      for (jj in dd) {
        cat("\t")
        printF(set[jj, 1], w = 6, d = 0)
        cat("\t")
        printF(set[jj, 2], w = 6, d = 0)
        cat("\t")
        printF(set[jj, 3], w = 6, d = 0)
        cat("\t")
        printF(set[jj, 4], w = 8, d = 4)
        cat("\n")
      }
      cat("\n\t", "Kolmogorov Smirnov Test (5% level)", "\n")
      cat(
        "\t",
        round(100 * length(which(
          x$EAPKSA < 0.05
        ))) / x$K,
        "%",
        "of items has non-normally distributed latent residuals",
        "\t\n"
      )
      set <- which(x$EAPKSA < 0.05)
      if (length(set) > 0) {
        cat("\t", "Item", "\t P-value ", "\n")
        for (jj in 1:length(set)) {
          cat("\t")
          printF(set[jj], w = 6, d = 0)
          cat("\t")
          printF(x$EAPKSA[set[jj]], w = 6, d = 3)
          cat("\n")
        }
      }
    } else {
      cat("\t", "No Extreme Residuals", "\t\n")
      cat("\n\t", "Kolmogorov Smirnov Test (5% level)", "\n")
      cat("\t", round(100 * length(which(
        x$EAPKSA < 0.05
      ))) / x$K, "%", "\t\n")
      set <- which(x$EAPKSA < 0.05)
      if (length(set) > 0) {
        cat("\t", "Item", "\t P-value ", "\n")
        for (jj in 1:length(set)) {
          cat("\t")
          printF(set[jj], w = 6, d = 0)
          cat("\t")
          printF(x$EAPKSA[set[jj]], w = 6, d = 3)
          cat("\n")
        }
      }
    }
  }  ## close personfit report
  cat("\n\n")
}

#' @method print summary.LNRT
#' @export
print.summary.LNRT <- function(x, ...)
{
  ## Person Fit outcomes
  
  if (x$gammamodel) {
    cat("\n", "Gamma RT Modeling, 2013, J.P. Fox")
  } else {
    cat("\n", "Log-Normal RT Modeling, 2013, J.P. Fox")
  }
  cat("\n\n", rep('-', 38))
  cat("\n", "MCMC iterations:\t", x$XG)
  cat("\n", "Burn-in period:\t", paste(x$burnin, "%", sep = ""))
  if (x$ident == 2) {
    cat("\n", "Identification:\t", "mu_zeta = 0")
    if (!x$WL && x$td)
      cat("\n", "\t\t\t prod(phi) = 1")
  }
  cat("\n", rep('-', 38))
  
  cat("\n\n", "Summary of results")
  
  
  if (x$gammamodel) {
    if (x$simv) {
      if (ncol(x$Mnug) == 1) {
        cat("\n\n\t", "Time Intensity parameter", "\n")
        cat("\t", "item", "\t", "EAP", "\t", "SD", "\t", "Sim", "\n")
      }
      if (ncol(x$Mnug) > 1) {
        cat("\n\n\t",
            "Time Intensity parameter",
            "\t",
            "Shape Parameter Gamma",
            "\n")
        cat(
          "\t",
          "item",
          "\t",
          "EAP",
          "\t",
          "SD",
          "\t",
          "Sim",
          "\t",
          "item",
          "\t",
          "EAP",
          "\t",
          "SD",
          "\n"
        )
      }
    } else {
      if (ncol(x$Mnug) == 1) {
        cat("\n\n\t", "Time Intensity parameter", "\n")
        cat("\t", "item", "\t", "EAP", "\t", "SD", "\n")
      }
      
      if (ncol(x$Mnug) > 1) {
        cat("\n\n\t",
            "Time Intensity parameter",
            "\t",
            "Shape Parameter Gamma",
            "\n")
        cat(
          "\t",
          "item",
          "\t",
          "EAP",
          "\t",
          "SD",
          "\t\t",
          "item",
          "\t",
          "EAP",
          "\t",
          "SD",
          "\n"
        )
      }
      
    }
  } else {
    if (x$simv) {
      if (x$WL) {
        cat(
          "\n\n\t",
          "Time Discrimination (Measurement Error)",
          " ",
          "Time Intensity",
          "\n"
        )
        cat(
          "\t",
          "item",
          "\t",
          "EAP",
          "\t",
          "SD",
          "\t",
          "Sim",
          "\t",
          "item",
          "\t",
          "EAP",
          "\t",
          "SD",
          "\t",
          "Sim",
          "\n"
        )
      } else {
        cat(
          "\n\n\t",
          "Time Discrimination",
          "\t\t",
          "Time Intensity",
          "\t\t",
          "Measurement Error Variance",
          "\n"
        )
        cat(
          "\t",
          "item",
          "\t",
          "EAP",
          "\t",
          "SD",
          "\t",
          "Sim",
          "\t",
          "item",
          "\t",
          "EAP",
          "\t",
          "SD",
          "\t",
          "Sim",
          "\t",
          "EAP",
          "\t",
          "SD",
          "\t",
          "Sim",
          "\n"
        )
      }
    } else {
      if (x$WL) {
        cat(
          "\n\n\t",
          "Time Discrimination (Measurement Error)",
          "\t",
          "Time Intensity",
          "\n"
        )
        cat(
          "\t",
          "item",
          "\t",
          "EAP",
          "\t",
          "SD",
          "\t\t\t",
          "item",
          "\t",
          "EAP",
          "\t",
          "SD",
          "\t",
          "\n"
        )
      } else {
        cat(
          "\n\n\t",
          "Time Discrimination",
          "\t",
          "Time Intensity",
          "\t",
          "Measurement Error Variance",
          "\n"
        )
        cat(
          "\t",
          "item",
          "\t",
          "EAP",
          "\t",
          "SD",
          "\t",
          "item",
          "\t",
          "EAP",
          "\t",
          "SD",
          "\t",
          "EAP",
          "\t",
          "SD",
          "\n"
        )
      }
    }
  }
  
  if (x$gammamodel) {
    for (ii in 1:x$K) {
      cat("\n\t", ii, "\t")
      printF(x$tintens[ii], w = 6, d = 3)  # estimated bsp
      cat("\t")
      printF(x$setintens[ii], w = 6, d = 3)
      if (x$simv) {
        cat("\t")
        printF(x$data$bsp[ii], w = 6, d = 3)  # bsp true value
        # cat('\n\t', ii,'\t')
        if (ncol(x$Mnug) > 1) {
          cat("\t")
          cat("\t", ii, "\t")
          printF(x$estnug[ii], w = 6, d = 3)  # Shape Parameter Gamma EAP
          cat("\t")
          printF(x$seestnug[ii], w = 6, d = 3)
        }
        
      } else {
        if (ncol(x$Mnug) == 1) {
          cat("\t")
        }
        
        if (ncol(x$Mnug) > 1) {
          cat("\t\t", ii, "\t")
          printF(x$estnug[ii], w = 6, d = 3)
          cat("\t")
          printF(x$seestnug[ii], w = 6, d = 3)
        }
      }
    }
  } else {
    for (ii in 1:x$K) {
      cat("\t")
      if (x$simv) {
        cat("\n\t", ii, "\t")
        if (x$WL) {
          printF(x$estsigma2[ii], w = 6, d = 3)  # EAP
          cat("\t")
          printF(x$seestsigma2[ii], w = 6, d = 3)  # SD
          cat("\t")
          printF(1 / sqrt(x$data$sigma2[ii]), w = 6, d = 3)  #SIM
        } else {
          printF(x$tdiscr[ii], w = 6, d = 3)  # EAP
          cat("\t")
          printF(x$setdiscr[ii], w = 6, d = 3)  # SD
          cat("\t")
          printF(x$data$ab[ii, 3], w = 6, d = 3)  #SIM
        }
        cat("\t", ii, "\t")
        printF(x$tintens[ii], w = 6, d = 3)  # EAP
        cat("\t")
        printF(x$setintens[ii], w = 6, d = 3)  # SD
        cat("\t")
        printF(x$data$ab[ii, 4], w = 6, d = 3)  # SIM
        cat("\t")
        if (x$WL) {
          cat(" ")
        } else {
          printF(x$estsigma2[ii], w = 6, d = 3)  # EAP
          cat("\t")
          printF(x$seestsigma2[ii], w = 6, d = 3)  # SD
          cat("\t")
          printF(x$data$sigma2[ii], w = 6, d = 3)  #SIM
        }
      } else {
        cat("\n\t", ii, "\t")
        if (x$WL) {
          printF(x$estsigma2[ii], w = 6, d = 3)  # EAP
          cat("\t")
          printF(x$seestsigma2[ii], w = 6, d = 3)  # SD
          cat("\t\t")
        } else {
          printF(x$tdiscr[ii], w = 6, d = 3)  # EAP
          cat("\t")
          printF(x$setdiscr[ii], w = 6, d = 3)  # SD
        }
        cat("\t", ii, "\t")
        printF(x$tintens[ii], w = 6, d = 3)  # EAP
        cat("\t")
        printF(x$setintens[ii], w = 6, d = 3)  # SD
        cat("\t")
        if (x$WL) {
          cat("")
        } else {
          printF(x$estsigma2[ii], w = 6, d = 3)  # EAP
          cat("\t")
          printF(x$seestsigma2[ii], w = 6, d = 3)  #SD
        }
      }
    }
    
  }
  
  cat("\n\n\t", "Mean and Covariance matrix Items (phi,lambda)", "\n")
  cat("\n\t", "--- Population Mean Item ---", "\n")
  cat("\t", "mu_phi", " ", "SD", "\t", "mu_lam", " ", "SD", "\n\t")
  for (jj in c(1, 2)) {
    printF(x$pdiscr[jj], w = 6, d = 3)
    cat("\t ")
    printF(x$sepdiscr[jj], w = 6, d = 3)
    cat("\t")
  }
  cat("\n\n\t", "--- Covariance matrix Items ---", "\n")
  cat("\t",
      "phi",
      "\t",
      "SD",
      "\t",
      "Cov",
      "\t",
      "SD",
      "\t",
      "lambda",
      " ",
      "SD",
      "\n\t")
  for (jj in c(1, 2, 4)) {
    printF(x$pSdiscr[jj], w = 6, d = 3)
    cat("\t")
    printF(x$sepSdiscr[jj], w = 6, d = 3)
    cat("\t")
  }
  
  if (x$predictorit) {
    if (x$simv) {
      cat("\n\n\t", "Time Intensity Predictor Effects", "\n")
      for (ii in 2:(x$kit + 1)) {
        if (ii == 2) {
          cat("\t\t\t", "EAP", "\t", "SD", "\t", "Sim", "\n")
        }
        if (ii == 2) {
          cat("\t Intercept", "\t")
        } else{
          cat("\t X", ii - 2, "\t\t")
        }
        printF(x$pdiscr[ii], w = 6, d = 3)
        cat("\t")
        printF(x$sepdiscr[ii], w = 6, d = 3)
        cat("\t")
        if (ii > 2) {
          printF(x$data$Bit[ii - 2], w = 6, d = 3)
          cat("\t\n")
        } else{
          cat("\n")
        }
      }
    }
    else {
      cat("\n\n\t", "Time Intensity Predictor Effects", "\n")
      for (ii in 2:(x$kit + 1)) {
        if (ii == 2) {
          cat("\t\t\t", "EAP", "\t", "SD", "\n")
        }
        if (ii == 2) {
          cat("\t Intercept", "\t")
        } else{
          cat("\t X", ii - 2, "\t\t")
        }
        printF(x$pdiscr[ii], w = 6, d = 3)
        cat("\t")
        printF(x$sepdiscr[ii], w = 6, d = 3)
        cat("\t\n")
      }
    }
  }
  
  
  cat("\n\n\t", "Mean and Covariance matrix Persons", "\n")
  cat("\n\t", "--- Population Mean Person ---", "\n")
  cat("\t", "mu_P", "\t ", "SD", "\n\t")
  for (jj in c(1)) {
    printF(x$ppers[jj], w = 6, d = 2)
    cat("\t")
    printF(x$seppers[jj], w = 6, d = 2)
    cat("\t")
  }
  
  
  if (x$predictort) {
    if (x$simv) {
      cat("\n\n\t", "Speed Predictor Effects", "\n")
      for (ii in 1:x$kt) {
        if (ii == 1) {
          cat("\t\t", "EAP", "\t", "SD", "\t", "Sim", "\n")
        }
        cat("\t X", ii, "\t")
        
        printF(x$ppers[ii], w = 6, d = 3)
        cat("\t")
        printF(x$sepper[ii], w = 6, d = 3)
        cat("\t")
        if (!is.null(x$data$Bt[ii])) {
          printF(x$data$Bt[ii], w = 6, d = 3)
          cat("\t\n")
        }
        else {
          cat("\n")
        }
      }
    }
    else {
      cat("\n\n\t", "Speed Predictor Effects", "\n")
      for (ii in 1:x$kt) {
        if (ii == 1) {
          cat("\t\t", "EAP", "\t", "SD", "\n")
        }
        cat("\t X", ii, "\t")
        printF(x$ppers[ii], w = 6, d = 3)
        cat("\t")
        printF(x$seppers[ii], w = 6, d = 3)
        cat("\t\n")
      }
    }
  }
  
  
  
  cat("\n\n\t", "--- Covariance matrix Person ---", "\n")
  cat("\t", "Sigma_P", "SD", "\n\t")
  for (jj in c(1)) {
    printF(x$pSpers[jj], w = 6, d = 3)
    cat("\t")
    printF(x$sepSpers[jj], w = 6, d = 3)
    cat("\t")
  }
  
  if ((x$gammamodel) && (ncol(x$Mnug) == 1)) {
    cat("\n\n\t", "--- Shape Parameter Gamma ---", "\n")
    cat("\t", "EAP", "\t", "SD", "\n\t")
    printF(x$estnug, w = 6, d = 3)
    cat("\t")
    printF(x$seestnug[jj], w = 6, d = 3)
    cat("\t")
  }
  
  
  if ("lZP" %in% names(x)) {
    cat("\n\n\n\t", "*** Person Fit Analysis ***", "\n")
    
    # Percentage Aberrant lZP3
    cat("\n\t", "Percentage Outliers Persons (5% level)", "\n")
    cat("\n\t", "lZ", "\n")
    cat("\t", round(100 * sum(x$lZP < 0.05) / x$N, 2), "%", "\t\n")
    cat("\t 95% Posterior Probability: ",
        round(100 * sum(x$EAPCP > 0.95) / x$N, 2),
        "%",
        "\t\n")
    
    
    # Percentage Persons (Estimation Group, Aberrant Group)
    
    # cat('\n\t', 'Percentage Persons (Estimation Group, Aberrant Group) (5% level)','\n') cat('\n\t', 'Estimation Group', '\t',
    # 'Aberrant','\n') cat('\t',100*round(apply(x$Mingroup,2,mean)[1],3),'\t\t\t',100*round(apply(x$Mingroup,2,mean)[2],3),'\t\n')
    
    
    cat("\n\n\t", "*** Item Fit Analysis ***", "\n")
    
    cat("\n\t", "Misfitting Items (5% level)", "\n")
    set <- which(x$lZI < 0.05)
    if (length(set >= 1)) {
      cat("\n\t", "lI", "\n")
      cat("\t", set, "\t\n")
    } else {
      cat("\t", "No Misfitting Items", "\t\n")
    }
    
    cat("\n\t", "*** Residual Analysis ***", "\n")
    set <- which(x$EAPresid > 0.95)
    if (length(set >= 1)) {
      cat("\n\t",
          "Percentage Extreme Residuals (.95 Posterior Probability)",
          "\n")
      cat(
        "\t",
        round(100 * length(set) / (x$N * x$K), 4),
        "% (general average across persons and items)",
        "\t\n"
      )
      
      ## Identify Extremes
      set <- which(x$EAPresid > 0.95)
      set <- cbind((set %% x$N), (floor(set / x$N) + 1), exp(x$RT[set]))
      dd <- order(set[, 1])
      colnames(set) <- c("Person", "Item", " RT ")
      rownames(set) <- rep(c(""), nrow(set))
      
      cat("\n\t", "Extreme Residuals", "\n")
      cat("\t", "Person", " Item", "\t", " RT ", "\n")
      for (jj in dd) {
        cat("\t")
        printF(set[jj, 1], w = 6, d = 0)
        cat("\t")
        printF(set[jj, 2], w = 6, d = 0)
        cat("\t")
        printF(set[jj, 3], w = 8, d = 4)
        cat("\n")
      }
      cat("\n\t", "Kolmogorov Smirnov Test (5% level)", "\n")
      cat(
        "\t",
        round(100 * length(which(x$EAPKS < 0.05))) / x$K,
        "%",
        "of items has non-lognormally distributed residuals",
        "\t\n"
      )
      set <- which(x$EAPKS < 0.05)
      if (length(set) > 0) {
        cat("\t", "Item", "\t P-value ", "\n")
        for (jj in 1:length(set)) {
          cat("\t")
          printF(set[jj], w = 6, d = 0)
          cat("\t")
          printF(x$EAPKS[set[jj]], w = 6, d = 3)
          cat("\n")
        }
      }
    } else {
      cat("\t", "No Extreme Residuals", "\t\n")
      cat("\n\t", "Kolmogorov Smirnov Test (5% level)", "\n")
      cat("\t", round(100 * length(which(x$EAPKS < 0.05))) / x$K, "%", "\t\n")
      set <- which(x$EAPKS < 0.05)
      if (length(set) > 0) {
        cat("\t", "Item", "\t P-value ", "\n")
        for (jj in 1:length(set)) {
          cat("\t")
          printF(set[jj], w = 6, d = 0)
          cat("\t")
          printF(x$EAPKS[set[jj]], w = 6, d = 3)
          cat("\n")
        }
      }
    }
  }
  cat("\n\n")
  
}

#' @method print summary.LNIRTQ
#' @export
print.summary.LNIRTQ <- function(x, ...)
{
  if (!is.null(x$object$data)) {
    # sim data
    summaryIRTQ(out = x$object, data = x$object$data)
  }
  else {
    summaryIRTQ(out = x$object)
  }
}
