# Supplementary material for: R-package LNIRT for joint modeling of response accuracy and times
Source: PeerJ Comput Sci. 2023 Mar 30;9:e1232. doi: 10.7717/peerj-cs.1232 (PMC10280685; doi:10.7717/peerj-cs.1232)
Supplement: Supplemental Information 2 — The source code is also available at: CRAN https://cran.r-project.org/web/packages/LNIRT/index.html. [file peerj-cs-09-1232-s002.gz › LNIRT/R/tools.R]

formatF <- function(x, w, d) {
    # Format x as a Fixed Point number with fixed-width w and d places to the right of the decimal pt. If the number is too wide to fit, fill the
    # field with '*'s.  If d=0, do not print the decimal point.  Pad left with blanks. Pad right with zeros.  x can be a vector.  All elements of
    # the vector will be formatted the same. x cannot be a matrix or data frame.
    wholePart <- as.integer(x)
    wholeStrings <- as.character(wholePart)
    wholeStrings <-
        ifelse((wholeStrings == 0) &
                   (x < 0),
               paste("-", wholeStrings, sep = ""),
               wholeStrings)
    wholeWidths <- ifelse(d > 0, w - d - 1, w)
    leftPad <- wholeWidths - nchar(wholeStrings)
    decimalPart <- round(x - wholePart, digits = d)
    decimalStrings <- as.character(decimalPart)
    decimalStrings <-
        substring(decimalStrings, regexpr("\\.", decimalStrings) + 1)
    rightPad <-
        ifelse(rep(d, length(x)) > 0, d - nchar(decimalStrings), 0)
    for (i in seq(along = wholeStrings)) {
        if (leftPad[i] >= 0) {
            wholeStrings[i] <-
                paste(paste(rep(" ", leftPad[i]), collapse = ""), wholeStrings[i], sep = "")
        } else {
            wholeStrings[i] <- paste(rep("*", wholeWidths[i]), collapse = "")
        }
        if (rightPad[i] > 0) {
            decimalStrings[i] <-
                paste(decimalStrings[i], paste(rep("0", rightPad[i]), collapse = ""), sep = "")
        }
    }
    decimalPoint <- ifelse(d > 0, ".", "")
    if (d > 0)
        paste(wholeStrings, decimalPoint, decimalStrings, sep = "")
    else
        paste(wholeStrings)
}

printF <- function(x, w, d, matrix = F) {
    if (matrix)
        x <- as.matrix(x)
    if (!is.numeric(x))
        stop("x must be numeric in printF")
    if (length(x) == 1) {
        cat(formatF(x, w = w, d = d))
    } else if (!matrix) {
        cat(formatF(as.vector(x), w = w, d = d))
    } else {
        apply(
            as.matrix(x),
            1,
            FUN = function(y, w, d) {
                cat(formatF(y, w = w, d = d))
            },
            w = w,
            d = d
        )
    }
    invisible()
}
