# Supplementary material for: R-package LNIRT for joint modeling of response accuracy and times
Source: PeerJ Comput Sci. 2023 Mar 30;9:e1232. doi: 10.7717/peerj-cs.1232 (PMC10280685; doi:10.7717/peerj-cs.1232)
Supplement: Supplemental Information 2 — The source code is also available at: CRAN https://cran.r-project.org/web/packages/LNIRT/index.html. [file peerj-cs-09-1232-s002.gz › LNIRT/R/LNRT_Q.R]

## Fox March 2015
##
## Code from LNRT (Log-Normal Response Time) plus random person effects (intercept, trend, quadratic)
## Use functions from LNIRT

#' Log-normal response time modelling with variable person speed (intercept, trend, quadratic)
#'
#' @param RT
#' a Person-x-Item matrix of log-response times (time spent on solving an item).
#' @param X
#' explanatory (time) variables for random person speed (default: (1:N.items - 1)/N.items).
#' @param data
#' either a list or a simLNIRTQ object containing the response time matrix.
#' If a simLNIRTQ object is provided, in the summary the simulated time parameters are shown alongside of the estimates.
#' If the RT variable cannot be found in the list, or if no data object is given, then the RT variable is taken
#' from the environment from which LNRTQ is called.
#' @param XG
#' the number of MCMC iterations to perform (default: 1000).
#' @param burnin
#' the percentage of MCMC iterations to discard as burn-in period (default: 10).
#'
#' @return
#' an object of class LNRTQ.
#' @export
LNRTQ <- function(RT,
                  X,
                  data,
                  XG = 1000,
                  burnin = 10) {
  ## RT = log-response time matrix (time spent on solving an item) of dim(N=persons,K=items)
  ## X = explanatory (time) variables for random person speed
  ## XG = number of iterations for the MCMC algorithm
  
  if (XG <= 0) {
    stop("XG must be > 0.")
  }
  if ((burnin <= 0) || (burnin >= XG)) {
    stop("burn-in period must be between 0% and 100%.")
  }
  
  if (!missing(data) && !is.null(data)) {
    # Try to find RT and Y in the data set first
    tryCatch(
      RT <- eval(substitute(RT), data),
      error = function(e)
        NULL
    )
    
    # Try to find explanatory (time) variables in the data set first
    tryCatch(
      X <- eval(substitute(X), data),
      error = function(e)
        NULL
    )
  } else {
    data <- NULL
  }
  
  RT <- as.matrix(RT)
  
  N <- nrow(RT) #persons
  K <- ncol(RT) #items (complete design)
  Q <- 3 #(intercept, slope, quadratic) speed components
  
  if (missing(X)) {
    X <- 1:K
    X <- (X - 1) / K
  }
  
  cat (" \n")
  cat ("   LNIRT v", packageDescription("LNIRT")$Version, "\n", sep = "")
  cat ("   ", rep('-', 20), "\n\n", sep = "")
  cat (
    "   * MCMC sampler initialized (XG:",
    XG,
    ", Burnin:",
    paste(burnin, "%", sep = ""),
    ")\n",
    sep = ""
  )
  cat ("   * Response time matrix loaded (", N, "x", K, ") \n\n", sep = "")
  
  # Initialize progress bar
  cat ("   MCMC progress: \n")
  pb <-
    txtProgressBar(
      min = 1,
      max = XG,
      initial = 1,
      style = 3,
      width = 45,
      char = "="
    )
  
  ## population zeta (speed)
  muP <- matrix(0, ncol = 1, nrow = Q)
  SigmaP <-  diag(Q)
  muP0 <- matrix(0, 1, Q)
  SigmaP0 <-  diag(Q) / 100
  SigmaR <-  diag(Q)
  
  ab <- matrix(rnorm(K * 2), ncol = 2)
  ab[, 1] <- 1
  muI <- t(matrix(rep(c(1, 0), K), ncol = K))
  muI0 <- muI[1, ]
  SigmaI <- diag(2)
  SigmaI0 <- diag(2) * 10
  for (ii in 1:2) {
    SigmaI0[ii, ] <- SigmaI0[ii, ] * c(.5, 3)
  }
  
  ##storage
  MZ <- MZ2 <- list()
  for (jj in 1:Q) {
    MZ[[jj]] <- MZ2[[jj]] <- matrix(0, ncol = 1, nrow = N)
  }
  MAB <- array(0, dim = c(XG, K, 2))
  MmuP <- matrix(0, ncol = Q, nrow = XG)
  MmuI <- array(0, dim = c(XG, 2))
  MSP <- array(0, dim = c(XG, Q, Q))
  MSI <- array(0, dim = c(XG, 2, 2))
  sigma2 <- rep(1, K)
  Msigma2 <- matrix(0, ncol = K, nrow = XG)
  
  ## Start MCMC algorithm
  
  for (ii in 1:XG) {
    dum <-
      DrawZetaQ1(
        RT = RT,
        phi = ab[, 1],
        lambda = ab[, 2],
        sigma2 = sigma2,
        mu = muP,
        SigmaR = SigmaR,
        X = X
      ) ## variable speed
    speed <- dum$zetapred #product of X times zeta
    zeta <- dum$zeta
    
    ### restriction average speed is equal to zero
    zeta <- zeta - matrix(
      apply(zeta, 2, mean),
      ncol = Q,
      nrow = N,
      byrow = T
    )
    for (jj in 1:Q) {
      ##zeta[1:N,jj] <- zeta[1:N,jj] - mean(zeta[,jj]) ### restriction average speed is equal to zero
      MZ[[jj]][1:N] <- MZ[[jj]][1:N] + zeta[1:N, jj]
      MZ2[[jj]][1:N] <- MZ2[[jj]][1:N] + zeta[1:N, jj] ^ 2
    }
    
    ## Sample the item parameters of all models and rescale for identification
    dum <-
      DrawLambdaPhiQ1(
        RT = RT,
        zeta = zeta,
        X = X,
        sigma2 = sigma2,
        muI = muI,
        SigmaI = SigmaI
      )
    ab[, 1] <- dum$phi
    ab[, 1] <- ab[, 1] / (prod(ab[, 1]) ^ (1 / K))
    ab[, 2] <- dum$lambda
    ##ab[,2] <- ab[,2] - mean(ab[,2]) ### restriction average time-intensity equal to zero
    
    MAB[ii, 1:K, 1:2] <- ab
    sigma2 <-
      SampleS2Q1(
        RT = RT,
        zeta = zeta,
        X = X,
        lambda = ab[, 2],
        phi = ab[, 1]
      )
    Msigma2[ii, ] <- sigma2
    
    ## 2nd level model for person
    X1 <- matrix(1, N, 1)
    dum <- SampleBQ1(
      Y = zeta,
      X = X1,
      Sigma = SigmaR,
      B0 = muP0,
      V0 = SigmaP0
    )
    MmuP[ii, ] <- dum$B
    muP <- dum$B
    
    ## Fix Covariance Terms
    SS <- diag(crossprod(zeta - dum$pred))
    SigmaR <- diag((SS + 1) / rchisq(Q, N))
    MSP[ii, , ] <- SigmaR
    ## Sample covmatrix persons
    ##SS <- crossprod(zeta - dum$pred) + SigmaP0
    ##SigmaR <- rwishart(Q + N, chol2inv(chol(SS)))$IW
    ##MSP[ii,,] <- SigmaR
    
    ## 2nd level model for person
    X1 <- matrix(1, K, 1)
    muI2 <- SampleBQ1(
      Y = ab,
      X = X1,
      Sigma = SigmaI,
      B0 = muI0,
      V0 = SigmaI0
    )
    MmuI[ii, 1] <- muI2$B[1]
    MmuI[ii, 2] <- muI2$B[2]
    muI[, 1] <- muI2$pred[, 1]
    muI[, 2] <- muI2$pred[, 2]
    
    SS <- crossprod(ab - muI) + SigmaI0
    SigmaI <- rwishart(2 + K, chol2inv(chol(SS)))$IW
    MSI[ii, , ] <- SigmaI
    
    # Update progress bar
    setTxtProgressBar(pb, ii)
    
    # if (ii%%100 == 0)
    #     cat("Iteration ", ii, " ", "\n")
    # flush.console()
  }
  
  ## end iterations
  
  for (jj in 1:Q) {
    MZ[[jj]] <- MZ[[jj]] / XG
    MZ2[[jj]] <-
      sqrt(MZ2[[jj]] / XG - MZ[[jj]] ^ 2) ## calculate posterior SD of person parameters.
  }
  
  if (!(is(data, "simLNIRTQ"))) {
    data <- NULL # only attach sim data for summary function
  }
  
  out <-
    list(
      Mzeta = MZ,
      MZSD = MZ2,
      MAB = MAB,
      MmuP = MmuP,
      MSP = MSP,
      MmuI = MmuI,
      MSI = MSI,
      Msigma2 = Msigma2,
      XG = XG,
      burnin = burnin,
      data = data
    )
  
  cat("\n\n")
  
  class(out) <- c("LNRTQ", "list")
  return(out)
}
