# Supplementary material for: R-package LNIRT for joint modeling of response accuracy and times
Source: PeerJ Comput Sci. 2023 Mar 30;9:e1232. doi: 10.7717/peerj-cs.1232 (PMC10280685; doi:10.7717/peerj-cs.1232)
Supplement: Supplemental Information 2 — The source code is also available at: CRAN https://cran.r-project.org/web/packages/LNIRT/index.html. [file peerj-cs-09-1232-s002.gz › LNIRT/R/fit.R]

### Person fit ###

personfit <- function(RT, theta, phi, lambda, sigma2, nug) {
  if (missing(nug)) {
    nugpf <- FALSE
  } else {
    nugpf <- TRUE
  }
  
  if (missing(sigma2)) {
    sigm <- FALSE
  } else {
    sigm <- TRUE
  }
  
  if (nugpf) {
    return(personfitLG(RT, theta, phi, lambda, nug))
    
  }
  
  if (sigm) {
    return(personfitLN(RT, theta, phi, lambda, sigma2))
  }
  
}

personfitLN <- function(RT, theta, phi, lambda, sigma2) {
  K <- ncol(RT)
  N <- nrow(RT)
  
  diff <-
    matrix(lambda,
           nrow = N,
           ncol = K,
           byrow = T) - matrix(phi,
                               ncol = K,
                               nrow = N,
                               byrow = T) * matrix(theta, ncol = K, nrow = N)
  diff <- (RT - diff) ^ 2
  lZd <- diff * matrix(1 / sigma2,
                       ncol = K,
                       nrow = N,
                       byrow = TRUE)
  lZ <- (apply(lZd, 1, sum) - K) / sqrt(2 * K)
  
  dum <-
    (apply(lZd, 1, mean) ^ (1 / 3) - (1 - 2 / (9 * K))) / sqrt(2 / (9 * K))
  lZP1 <- 1 - pnorm(dum)
  lZP2 <- 1 - pnorm(lZ)
  lZP3 <- 1 - pchisq(apply(lZd, 1, sum), df = K)
  lZPT <- apply(lZd, 1, sum)
  return(list(lZPT = lZPT, lZP = lZP3))
  
  
}

personfitLNMBD <- function(RT, theta, phi, lambda, sigma2, MBDT) {
  #correct missing by design
  K <- ncol(RT)
  N <- nrow(RT)
  
  RTd <- RT * MBDT
  diff <- (
    matrix(
      lambda,
      nrow = N,
      ncol = K,
      byrow = T
    ) -
      matrix(
        phi,
        ncol = K,
        nrow = N,
        byrow = T
      ) * matrix(theta, ncol = K, nrow = N)
  ) * MBDT
  diff <- (RTd - diff) ** 2
  
  Kt <- apply(MBDT, 1, sum)
  lZd <- diff * matrix(1 / sigma2,
                       ncol = K,
                       nrow = N,
                       byrow = TRUE) * MBDT
  lZ <- (apply(lZd, 1, sum) - Kt) / sqrt(2 * Kt)
  dum <- (apply(lZd, 1, mean) ^ (1 / 3) - (1 - 2 / (9 * Kt))) / sqrt(2 /
                                                                       (9 * Kt))
  
  lZP1 <- 1 - pnorm(dum)
  lZP2 <- 1 - pnorm(lZ)
  
  lZP3 <- 1 - pchisq(apply(lZd, 1, sum), df = Kt)
  lZPT <- apply(lZd, 1, sum)
  
  return(list(lZPT = lZPT, lZP = lZP3))
}


personfitLG <- function(RT, theta, phi, lambda, nug) {
  K <- ncol(RT)
  N <- nrow(RT)
  logspeed <-
    t(matrix(lambda, nrow = K, ncol = N)) - matrix(theta, ncol = K, nrow = N)
  logspeed1 <- matrix(t(logspeed), ncol = 1, nrow = N * K)
  lambdat1 <- matrix(t(exp(logspeed)), ncol = 1, nrow = N * K)
  nug1 <-
    matrix((matrix(nug, nrow = K, ncol = N)), ncol = 1, nrow = N * K)
  
  ord <- matrix(t(matrix(rep(1:N, K), ncol = K)), ncol = 1)
  RT1 <-
    matrix(t(matrix(RT, ncol = K, nrow = N)), ncol = 1, nrow = N * K)
  
  
  lGP1 <-
    (nug1 - 1) * (log(nug1) - (logspeed1) + (log(RT1) - digamma(nug1))) - nug1 * (RT1 /
                                                                                    lambdat1 - 1)
  lGP1 <- tapply(lGP1 ^ 2, ord, sum)
  
  
  RTn <- rgamma(N * K, shape = nug1, rate = nug1 / lambdat1)
  lGPn <-
    (nug1 - 1) * (log(nug1) - (logspeed1) + (log(RTn) - digamma(nug1))) - nug1 * (RTn /
                                                                                    lambdat1 - 1)
  lGPn <- tapply(lGPn ^ 2, ord, sum)
  
  lGP <- rep(0, N)
  lGP2 <- rep(0, N)
  lGP[which(lGPn > lGP1)] <- 1
  
  
  # gamma parameters for each person
  lambdat1t <- tapply(lambdat1, ord, sum)
  lambdat1n <- tapply(lambdat1 ^ 2 / nug1, ord, sum)
  nugS <- lambdat1t ^ 2 / lambdat1n
  lambdat1S <- lambdat1n / lambdat1t
  RT1S <- tapply(RT1, ord, sum)
  lGP2 <- pgamma(RT1S, shape = nugS, scale = lambdat1S)
  lGP2 <- pgamma(RT1S / lambdat1S, shape = nugS, scale = 1)
  
  return(list(lGP = lGP, lGP2 = lGP2))
}


### Item fit ###

itemfitLN <- function(RT, theta, phi, lambda, sigma2) {
  K <- ncol(RT)
  N <- nrow(RT)
  
  diff <-
    matrix(lambda,
           nrow = N,
           ncol = K,
           byrow = T) - matrix(phi,
                               ncol = K,
                               nrow = N,
                               byrow = T) * matrix(theta, ncol = K, nrow = N)
  diff <- (RT - diff) ^ 2
  lZd <- diff * matrix(1 / sigma2,
                       ncol = K,
                       nrow = N,
                       byrow = TRUE)
  lI <- (apply(lZd, 2, sum) - N) / sqrt(2 * N)
  lZI <- 1 - pnorm(lI)
  
  lZI <- 1 - pchisq(apply(lZd, 2, sum), df = N)
  
  return(list(lZI = lZI))
}

itemfitLNMBD <- function(RT, theta, phi, lambda, sigma2, MBDT = MBDT) {
  K <- ncol(RT)
  N <- nrow(RT)
  Nt <- apply(MBDT, 2, sum)
  RTd <- RT * MBDT
  diff <- (
    matrix(
      lambda,
      nrow = N,
      ncol = K,
      byrow = T
    ) -
      matrix(
        phi,
        ncol = K,
        nrow = N,
        byrow = T
      ) * matrix(theta, ncol = K, nrow = N)
  ) * MBDT
  diff <- (RTd - diff) ** 2
  lZd <- diff * matrix(1 / sigma2,
                       ncol = K,
                       nrow = N,
                       byrow = TRUE) * MBDT
  lI <- (apply(lZd, 2, sum) - Nt) / sqrt(2 * Nt)
  lZI <- 1 - pnorm(lI)
  
  lZI <- 1 - pchisq(apply(lZd, 2, sum), df = Nt)
  
  return(list(lZI = lZI))
}


## Residuals ###

residualLN <-
  function(RT,
           theta,
           phi,
           lambda,
           sigma2,
           EAPtheta,
           EAPlambda,
           EAPphi,
           EAPsigma2) {
    K <- ncol(RT)
    N <- nrow(RT)
    KS <- matrix(0, ncol = 1, nrow = K)
    
    # compute fitted probabilities (approximately uniformly distributed)
    
    muik <-
      matrix(lambda,
             nrow = N,
             ncol = K,
             byrow = TRUE) - matrix(phi,
                                    ncol = K,
                                    nrow = N,
                                    byrow = TRUE) * matrix(theta, ncol = K, nrow = N)
    
    # Compute Extremeness Residuals (posterior probability greater than 2)
    
    diff <-
      (RT - muik) * matrix(sqrt(1 / sigma2),
                           ncol = K,
                           nrow = N,
                           byrow = TRUE)
    presid <-
      (1 - pnorm(2, mean = diff, sd = 1)) + pnorm(-2, mean = diff, sd = 1)
    
    muik <-
      matrix(EAPlambda,
             nrow = N,
             ncol = K,
             byrow = TRUE) - matrix(EAPphi,
                                    ncol = K,
                                    nrow = N,
                                    byrow = TRUE) * matrix(EAPtheta, ncol = K,
                                                           nrow = N)
    muiklong <- matrix(muik, ncol = 1, nrow = N * K)
    RTlong <- matrix(RT, ncol = 1, nrow = N * K)
    sigma2long <-
      matrix(matrix(
        sqrt(EAPsigma2),
        ncol = K,
        nrow = N,
        byrow = TRUE
      ),
      ncol = 1,
      nrow = N * K)
    errorfit <- (RTlong - muiklong) / sigma2long
    errorfit <-
      matrix(rnorm(N * K) * 1e-06 + errorfit,
             ncol = K,
             nrow = N)  #to remove ties
    
    # Perform one-sample Kolmogorov Smirnov Test across Items
    
    for (kk in 1:K) {
      KS[kk, 1] <- ks.test(errorfit[, kk], y = pnorm)$p.value
    }
    
    return(list(KS = KS, presid = presid))
    
  }

residualLNMBD <-
  function(RT,
           theta,
           phi,
           lambda,
           sigma2,
           EAPtheta,
           EAPlambda,
           EAPphi,
           EAPsigma2,
           MBDT = MBDT) {
    K <- ncol(RT)
    N <- nrow(RT)
    KS <- matrix(0, ncol = 1, nrow = K)
    
    #compute fitted probabilities (approximately uniformly distributed)
    
    muik <-
      matrix(lambda,
             nrow = N,
             ncol = K,
             byrow = TRUE) - matrix(phi,
                                    ncol = K,
                                    nrow = N,
                                    byrow = TRUE) * matrix(theta, ncol = K, nrow = N)
    muik <- muik * MBDT
    
    #Compute Extremeness Residuals (posterior probability greater than 2)
    RTd <- RT * MBDT
    diff <- (RTd - muik) * matrix(sqrt(1 / sigma2),
                                  ncol = K,
                                  nrow = N,
                                  byrow = TRUE)
    presid <- (1 - pnorm(2, mean = diff, sd = 1)) + pnorm(-2, mean = diff, sd =
                                                            1)
    presid[MBDT == 0] <- 0 ##fix to zero
    
    muik <-
      matrix(EAPlambda,
             nrow = N,
             ncol = K,
             byrow = TRUE) - matrix(EAPphi,
                                    ncol = K,
                                    nrow = N,
                                    byrow = TRUE) * matrix(EAPtheta, ncol = K, nrow = N)
    muik <- muik * MBDT
    muiklong <- matrix(muik, ncol = 1, nrow = N * K)
    RTd <- RT * MBDT
    RTlong <- matrix(RTd, ncol = 1, nrow = N * K)
    sigma2long <-
      matrix(matrix(
        sqrt(EAPsigma2),
        ncol = K,
        nrow = N,
        byrow = TRUE
      ),
      ncol = 1,
      nrow = N * K)
    errorfit <- (RTlong - muiklong) / sigma2long
    errorfit <-
      matrix(rnorm(N * K) * 1e-06 + errorfit,
             ncol = K,
             nrow = N) #to remove ties
    
    #Perform one-sample Kolmogorov Smirnov Test across Items
    
    for (kk in 1:K) {
      KS[kk, 1] <-
        ks.test(errorfit[MBDT[, kk] == 1, kk], y = pnorm)$p.value ##remove missings by design
    }
    
    return(list(KS = KS, presid = presid))
    
  }


residualA <-
  function(Z,
           Y,
           theta,
           alpha,
           beta,
           EAPtheta,
           EAPalpha,
           EAPbeta) {
    K <- ncol(Y)
    N <- nrow(Y)
    KS <- matrix(0, ncol = 1, nrow = K)
    
    # compute fitted probabilities (approximately uniformly distributed)
    ## PF UNDER CONSTRUCTION
    #compute fitted probabilities (approximately uniformly distributed)
    muik <-
      t(matrix(EAPalpha, ncol = N, nrow = K)) * matrix(EAPtheta, ncol = K, nrow =
                                                         N) - t(matrix(EAPbeta, ncol = N, nrow = K))
    diff <- matrix((Z - muik) ** 2, ncol = K, nrow = N)
    lZPAT <- apply(diff, 1, sum)
    lZPA  <- 1 - pchisq(lZPAT, K) #person fit
    
    # Compute Extremeness Residuals (posterior probability greater than 2)
    presidA <-
      matrix((pnorm(-2) / pnorm(muik)), ncol = K, nrow = N) * Y + matrix((pnorm(-2) /
                                                                            (1 - pnorm(muik))), ncol = K, nrow = N) * (1 - Y)
    
    pmuik <- pnorm(muik)
    # l0 is the natural logarithm of the likelihood :
    l0 <-
      matrix((Y * log(pmuik)) + ((1 - Y) * log(1 - pmuik)), nrow = N, ncol = K)
    lP0 <- rowSums(l0, na.rm = T)
    lI0 <- colSums(l0, na.rm = T)
    
    # Expected l0 :
    El0 <-
      matrix(pmuik * log(pmuik) + (1 - pmuik) * log(1 - pmuik),
             nrow = N,
             ncol = K)
    ElP0 <- rowSums(El0, na.rm = T)
    ElI0 <- colSums(El0, na.rm = T)
    
    # conditional variance :
    Vl <-
      matrix(pmuik * (1 - pmuik) * ((log(pmuik / (
        1 - pmuik
      ))) ^ 2), ncol = K, nrow = N)
    VlP0 <- rowSums(Vl, na.rm = T)
    VlI0 <- colSums(Vl, na.rm = T)
    
    # The person Fit , Item Fit:
    PFl <- -(lP0 - ElP0) / sqrt(VlP0)
    IFl <- -(lI0 - ElI0) / sqrt(VlI0)
    
    PFlp <- 1 - pnorm(PFl)
    IFlp <- 1 - pnorm(IFl)
    
    muik <-
      t(matrix(alpha, ncol = N, nrow = K)) * matrix(theta, ncol = K, nrow = N) - t(matrix(beta, ncol = N, nrow = K))
    muiklong <- matrix(muik, ncol = 1, nrow = N * K)
    Zlong <- matrix(Z, ncol = 1, nrow = N * K)
    errorfit <- (Zlong - muiklong)
    errorfit <-
      matrix(rnorm(N * K) * 1e-06 + errorfit,
             ncol = K,
             nrow = N)  #to remove ties
    
    # Perform one-sample Kolmogorov Smirnov Test across Items
    
    for (kk in 1:K) {
      KS[kk, 1] <- ks.test(errorfit[, kk], y = pnorm)$p.value
    }
    
    # return(list(KS=KS,presidA=presidA,lZPAT=lZPAT,lZPA=lZPA,lZIA=lZIA,PFl=PFl,IFl=IFl,PFlp=PFlp,IFlp=IFlp,l0=l0))
    
    return(
      list(
        KS = KS,
        presidA = presidA,
        PFl = PFl,
        IFl = IFl,
        PFlp = PFlp,
        IFlp = IFlp,
        l0 = l0,
        lZPA = lZPA
      )
    )
    
  }


residualAMBD <-
  function(Z,
           Y,
           theta,
           alpha,
           beta,
           EAPtheta,
           EAPalpha,
           EAPbeta,
           MBDY) {
    ## UNDER CONSTRUCTION ##
    ## lZPA not working
    
    K <- ncol(Y)
    N <- nrow(Y)
    KS <- matrix(0, ncol = 1, nrow = K)
    
    #compute fitted probabilities (approximately uniformly distributed)
    
    ## PF UNDER CONSTRUCTION
    #compute fitted probabilities (approximately uniformly distributed)
    muik <-
      t(matrix(EAPalpha, ncol = N, nrow = K)) * matrix(EAPtheta, ncol = K, nrow =
                                                         N) - t(matrix(EAPbeta, ncol = N, nrow = K))
    diff <- matrix((Z - muik) ** 2, ncol = K, nrow = N) * MBDY
    Kt <- apply(MBDY, 1, sum)
    lZPAT <- apply(diff, 1, sum)
    lZPA  <- 1 - pchisq(lZPAT, Kt) #person fit
    
    #Compute Extremeness Residuals (posterior probability greater than 2)
    presidA <-
      matrix((pnorm(-2) / pnorm(muik)), ncol = K, nrow = N) * Y + matrix((pnorm(-2) /
                                                                            (1 - pnorm(muik))), ncol = K, nrow = N) * (1 - Y)
    presidA[MBDY == 0] <- 0 ##fix to zero
    
    pmuik <- pnorm(muik)
    # l0 is the natural logarithm of the likelihood :
    Y[MBDY == 0] <- 0
    l0 <-
      matrix((Y * log(pmuik)) + ((1 - Y) * log(1 - pmuik)), nrow = N, ncol =
               K) * MBDY
    lP0 <- rowSums(l0, na.rm = T)
    lI0 <- colSums(l0, na.rm = T)
    
    # Expected l0 :
    El0 <-
      matrix(pmuik * log(pmuik) + (1 - pmuik) * log(1 - pmuik),
             nrow = N,
             ncol = K) * MBDY
    ElP0 <- rowSums(El0, na.rm = T)
    ElI0 <- colSums(El0, na.rm = T)
    
    # conditional variance :
    Vl <-
      matrix(pmuik * (1 - pmuik) * ((log(pmuik / (
        1 - pmuik
      ))) ^ 2), ncol = K, nrow = N) * MBDY
    VlP0 <- rowSums(Vl, na.rm = T)
    VlI0 <- colSums(Vl, na.rm = T)
    
    # The person Fit , Item Fit:
    PFl <- -(lP0 - ElP0) / sqrt(VlP0)
    IFl <- -(lI0 - ElI0) / sqrt(VlI0)
    
    PFlp <- 1 - pnorm(PFl)
    IFlp <- 1 - pnorm(IFl)
    
    muik <-
      (t(matrix(
        alpha, ncol = N, nrow = K
      )) * matrix(theta, ncol = K, nrow = N) - t(matrix(beta, ncol = N, nrow =
                                                          K)))
    muiklong <- matrix(muik, ncol = 1, nrow = N * K)
    Zlong <- matrix(Z, ncol = 1, nrow = N * K)
    errorfit <- (Zlong - muiklong)
    errorfit <-
      matrix(rnorm(N * K) * 1e-06 + errorfit,
             ncol = K,
             nrow = N) #to remove ties
    
    #Perform one-sample Kolmogorov Smirnov Test across Items
    
    for (kk in 1:K) {
      KS[kk, 1] <- ks.test(errorfit[MBDY[, kk] == 1, kk], y = pnorm)$p.value
    }
    
    #return(list(KS=KS,presidA=presidA,lZPAT=lZPAT,lZPA=lZPA,lZIA=lZIA,PFl=PFl,IFl=IFl,PFlp=PFlp,IFlp=IFlp,l0=l0))
    
    return(
      list(
        KS = KS,
        presidA = presidA,
        PFl = PFl,
        IFl = IFl,
        PFlp = PFlp,
        IFlp = IFlp,
        l0 = l0,
        lZPA = lZPA
      )
    )
    
  }
