# Supplementary material for: R-package LNIRT for joint modeling of response accuracy and times
Source: PeerJ Comput Sci. 2023 Mar 30;9:e1232. doi: 10.7717/peerj-cs.1232 (PMC10280685; doi:10.7717/peerj-cs.1232)
Supplement: Supplemental Information 2 — The source code is also available at: CRAN https://cran.r-project.org/web/packages/LNIRT/index.html. [file peerj-cs-09-1232-s002.gz › LNIRT/R/summary.R]

#' @method summary LNIRT
#' @export
summary.LNIRT <- function(object, data, ...)
{
  if (!missing(data) &&
      !is.null(data) && is(data, "simLNIRT")) {
    object$data <- data
  }
  
  if (any(class(object$data) == "simLNIRT")) {
    simv <- TRUE
  } else {
    simv <- FALSE
  }
  if ("Mnug" %in% names(object)) {
    gammamodel <- TRUE
  } else {
    gammamodel <- FALSE
  }
  
  ## predictors speed and ability
  if (length(object$XPA) > 0) {
    predictora <- TRUE
    ka <- ncol(object$XPA)
  } else {
    predictora <- FALSE
    ka <- NULL
  }
  if (length(object$XPT) > 0) {
    predictort <- TRUE
    kt <- ncol(object$XPT)
  } else{
    predictort <- FALSE
    kt <- NULL
  }
  
  if (!predictora && !predictort) {
    nopredictorp <- TRUE
  } else {
    nopredictorp <- FALSE
  }
  
  ## Item predictors difficulty and time intensity
  if (length(object$XIA) > 0) {
    predictoria <- TRUE
    kia <- ncol(object$XIA)
  } else {
    predictoria <- FALSE
    kia <- NULL
  }
  if (length(object$XIT) > 0) {
    predictorit <- TRUE
    kit <- ncol(object$XIT)
  } else{
    predictorit <- FALSE
    kit <- NULL
  }
  if (!predictoria && !predictorit) {
    nopredictori <- TRUE
  } else {
    nopredictori <- FALSE
  }
  
  N <- length(object$Mtheta[, 1])
  K <- ncol(object$MAB[, , 1])
  XG <- object$XG #length(object$MAB[, 1, 1])
  bi <- round(XG * object$burnin / 100, 0)  #burnin
  
  idiscr <- apply(object$MAB[bi:XG, , 1], 2, mean)
  idiff <- apply(object$MAB[bi:XG, , 2], 2, mean)
  tdiscr <- apply(object$MAB[bi:XG, , 3], 2, mean)
  tintens <- apply(object$MAB[bi:XG, , 4], 2, mean)
  
  seidiscr <- round(sqrt(apply(object$MAB[bi:XG, , 1], 2, var)), 3)
  seidiff <- round(sqrt(apply(object$MAB[bi:XG, , 2], 2, var)), 3)
  setdiscr <- round(sqrt(apply(object$MAB[bi:XG, , 3], 2, var)), 3)
  setintens <- round(sqrt(apply(object$MAB[bi:XG, , 4], 2, var)), 3)
  
  if (object$guess) {
    iguess <- round(apply(object$Mguess, 2, mean), 3)
    seiguess <- round(sqrt(apply(object$Mguess, 2, var)), 3)
  }
  else {
    iguess <- NULL
    seiguess <- NULL
  }
  
  pdiscr2 <- round(apply(object$MmuI[bi:XG,], 2, mean), 3)
  sepdiscr2 <- round(sqrt(apply(object$MmuI[bi:XG,], 2, var)), 3)
  
  pSdiscr2 <-
    matrix(
      c(
        round(apply(object$MSI[bi:XG, 1,], 2, mean), 3),
        round(apply(object$MSI[bi:XG, 2,], 2, mean), 3),
        round(apply(object$MSI[bi:XG,
                               3,], 2, mean), 3),
        round(apply(object$MSI[bi:XG, 4,], 2, mean), 3)
      ),
      ncol = 4,
      nrow = 4,
      byrow = TRUE
    )
  sepSdiscr2 <-
    matrix(
      c(
        round(sqrt(apply(
          object$MSI[bi:XG, 1,], 2, var
        )), 3),
        round(sqrt(apply(
          object$MSI[bi:XG, 2,], 2, var
        )), 3),
        round(sqrt(apply(
          object$MSI[bi:XG,
                     3,], 2, var
        )), 3),
        round(sqrt(apply(
          object$MSI[bi:XG, 4,], 2, var
        )), 3)
      ),
      ncol = 4,
      nrow = 4,
      byrow = TRUE
    )
  #diag(pSdiscr2)[which(diag(pSdiscr2)==0)] <- 10e-10
  sds <- sqrt(diag(pSdiscr2))
  SigmaIcor <- round(pSdiscr2 / (sds %*% t(sds)), 3)
  
  # NAs occur for prespecified item parameters
  diag(SigmaIcor)[is.na(diag(SigmaIcor))] <- 1
  SigmaIcor[is.na(SigmaIcor)] <- 0
  
  ppers2 <- round(apply(object$MmuP[bi:XG,], 2, mean), 3)
  seppers2 <- round(sqrt(apply(object$MmuP[bi:XG,], 2, var)), 3)
  
  pSpers2 <-
    matrix(c(
      round(mean(object$MSP[bi:XG, 1, 1]), 3),
      round(mean(object$MSP[bi:XG, 2, 1]), 3),
      round(mean(object$MSP[bi:XG, 1, 2]), 3),
      round(mean(object$MSP[bi:XG,
                            2, 2]), 3)
    ),
    ncol = 2,
    nrow = 2)
  sepSpers2 <-
    matrix(c(
      round(sqrt(var(object$MSP[bi:XG, 1, 1])), 3),
      round(sqrt(var(object$MSP[bi:XG, 2, 1])), 3),
      round(sqrt(var(object$MSP[bi:XG,
                                1, 2])), 3),
      round(sqrt(var(object$MSP[bi:XG, 2, 2])), 3)
    ),
    ncol = 2,
    nrow = 2)
  sds <- sqrt(diag(pSpers2))
  SigmaPcor <- round(pSpers2 / (sds %*% t(sds)), 3)
  
  estsigma2 <- round(apply(object$Msigma2[bi:XG,], 2, mean), 3)
  seestsigma2 <-
    round(sqrt(apply(object$Msigma2[bi:XG,], 2, var)), 3)
  
  if (gammamodel) {
    estnug <- mean(object$Mnug[bi:XG])
    seestnug <- round(sqrt(var(object$Mnug[bi:XG])), 3)
  }
  else {
    estnug = NULL
    seestnug = NULL
  }
  
  out <-
    list(
      Mtheta = object$Mtheta,
      MTSD = object$MTSD,
      MAB = object$MAB,
      MmuP = object$MmuP,
      MSP = object$MSP,
      MmuI = object$MmuI,
      MSI = object$MSI,
      Mguess = object$Mguess,
      Msigma2 = object$Msigma2,
      RT = object$RT,
      Y = object$Y,
      simv = simv,
      gammamodel = gammamodel,
      WL = object$WL,
      td = object$td,
      guess = object$guess,
      par1 = object$par1,
      N = N,
      K = K,
      XG = XG,
      bi = bi,
      burnin = object$burnin,
      ident = object$ident,
      idiscr = idiscr,
      idiff = idiff,
      tdiscr = tdiscr,
      tintens = tintens,
      seidiscr = seidiscr,
      seidiff = seidiff,
      setdiscr = setdiscr,
      setintens = setintens,
      iguess = iguess,
      seiguess = seiguess,
      pdiscr2 = pdiscr2,
      sepdiscr2 = sepdiscr2,
      pSdiscr2 = pSdiscr2,
      sepSdiscr2 = sepSdiscr2,
      SigmaIcor = SigmaIcor,
      ppers2 = ppers2,
      seppers2 = seppers2,
      pSpers2 = pSpers2,
      sepSpers2 = sepSpers2,
      SigmaPcor = SigmaPcor,
      estsigma2 = estsigma2,
      seestsigma2 = seestsigma2,
      estnug = estnug,
      seestnug = seestnug,
      data = object$data,
      nopredictorp = nopredictorp,
      nopredictori = nopredictori,
      predictora = predictora,
      predictort = predictort,
      predictoria = predictoria,
      predictorit = predictorit,
      ka = ka,
      kt = kt,
      kia = kia,
      kit = kit
    )
  if ("lZP" %in% names(object)) {
    tmp <-
      list(
        lZP = object$lZP,
        lZPT = object$lZPT,
        lZPA = object$lZPA,
        lZI = object$lZI,
        EAPresid = object$EAPresid,
        EAPresidA = object$EAPresidA,
        EAPKS = object$EAPKS,
        EAPKSA = object$EAPKSA,
        PFl = object$PFl,
        PFlp = object$PFlp,
        IFl = object$IFl,
        IFlp = object$IFlp,
        EAPl0 = object$EAPl0,
        EAPCP1 = object$EAPCP1,
        EAPCP2 = object$EAPCP2,
        EAPCP3 = object$EAPCP3
      )
    out <- append(out, tmp)
  }
  
  class(out) <- "summary.LNIRT"
  return(out)
}

#' @method summary LNRT
#' @export
summary.LNRT <- function(object, data, ...)
{
  if (!missing(data) &&
      !is.null(data) && is(data, "simLNIRT")) {
    object$data <- data
  }
  
  if (any(class(object$data) == "simLNIRT")) {
    simv <- TRUE
  } else {
    simv <- FALSE
  }
  if ("Mnug" %in% names(object)) {
    gammamodel <- TRUE
  } else {
    gammamodel <- FALSE
  }
  
  ## predictors speed
  if (length(object$XPT) > 0) {
    predictort <- TRUE
    nopredictorp <- FALSE
    kt <- ncol(object$XPT)
  } else{
    predictort <- FALSE
    nopredictorp <- TRUE
    kt <- NULL
  }
  
  ## Item predictors time intensity
  if (length(object$XIT) > 0) {
    predictorit <- TRUE
    nopredictori <- FALSE
    kit <- ncol(object$XIT)
  } else{
    predictorit <- FALSE
    nopredictori <- TRUE
    kit <- NULL
  }
  
  N <- length(object$Mtheta)
  K <- ncol(object$MAB[, , 1])
  #XG <- length(object$MAB[, 1, 1])
  #bi <- round(0.1 * XG, 0)  #burnin
  XG <- object$XG #length(object$MAB[, 1, 1])
  bi <- round(XG * object$burnin / 100, 0)  #burnin
  
  ## item parameter estimates
  
  tdiscr <- apply(object$MAB[bi:XG, , 1], 2, mean)
  tintens <- apply(object$MAB[bi:XG, , 2], 2, mean)
  
  setdiscr <- round(sqrt(apply(object$MAB[bi:XG, , 1], 2, var)), 3)
  setintens <- round(sqrt(apply(object$MAB[bi:XG, , 2], 2, var)), 3)
  
  ## item population parameter estimates
  
  pdiscr <- round(apply(object$MmuI[bi:XG,], 2, mean), 3)
  sepdiscr <- round(sqrt(apply(object$MmuI[bi:XG,], 2, var)), 3)
  
  pSdiscr <-
    c(round(apply(object$MSI[bi:XG, , 1], 2, mean), 3), round(apply(object$MSI[bi:XG, , 2], 2, mean), 3))
  sepSdiscr <-
    c(round(sqrt(apply(
      object$MSI[bi:XG, , 1], 2, var
    )), 3), round(sqrt(apply(
      object$MSI[bi:XG, , 2], 2, var
    )), 3))
  
  ## person population parameter estimates
  
  if (!is.null(dim(object$MmuP[bi:XG,])))
    ppers <- round(apply(object$MmuP[bi:XG,], 2, mean), 3)
  else
    ppers <- round(mean(object$MmuP[bi:XG,]), 3)
  if (ncol(object$MmuP) == 1)
    seppers <- round(sqrt(var(object$MmuP[bi:XG,])), 3)
  else
    seppers <- round(sqrt(apply(object$MmuP[bi:XG,], 2, var)), 3)
  
  pSpers <- round(mean(object$MSP[bi:XG, 1, 1]), 3)
  sepSpers <- round(sqrt(var(object$MSP[bi:XG, 1, 1])), 3)
  
  
  ## Shape parameter Gamma single nu : dim(Mnug) : XG*1 multiple nu : dim(Mnug) : XG*K
  
  if (gammamodel) {
    if (ncol(object$Mnug) == 1) {
      estnug <- mean(object$Mnug[bi:XG])
      seestnug <- round(sqrt(var(object$Mnug[bi:XG])), 3)
    }
    if (ncol(object$Mnug) > 1) {
      estnug <- round(apply(object$Mnug[bi:XG,], 2, mean), 3)
      seestnug <-
        round(sqrt(apply(object$Mnug[bi:XG,], 2, var)), 3)
    }
    
    estsigma2 <- NULL
    seestsigma2 <- NULL
    
  } else {
    ## Measurement error parameter estimates
    
    estsigma2 <- round(apply(object$Msigma2[bi:XG,], 2, mean), 3)
    seestsigma2 <-
      round(sqrt(apply(object$Msigma2[bi:XG,], 2, var)), 3)
    
    estnug <- NULL
    seestnug <- NULL
  }
  
  
  out <-
    list(
      Mtheta = object$Mtheta,
      MTSD = object$MTSD,
      MAB = object$MAB,
      MmuP = object$MmuP,
      MSP = object$MSP,
      MmuI = object$MmuI,
      MSI = object$MSI,
      Msigma2 = object$Msigma2,
      theta = object$theta,
      sigma2 = object$sigma2,
      RT = object$RT,
      simv = simv,
      gammamodel = gammamodel,
      td = object$td,
      WL = object$WL,
      Discrimination = object$Discrimination,
      N = N,
      K = K,
      XG = XG,
      bi = bi,
      burnin = object$burnin,
      ident = object$ident,
      tdiscr = tdiscr,
      tintens = tintens,
      setdiscr = setdiscr,
      setintens = setintens,
      pdiscr = pdiscr,
      sepdiscr = sepdiscr,
      pSdiscr = pSdiscr,
      sepSdiscr = sepSdiscr,
      ppers = ppers,
      seppers = seppers,
      pSpers = pSpers,
      sepSpers = sepSpers,
      estsigma2 = estsigma2,
      seestsigma2 = seestsigma2,
      estnug = estnug,
      seestnug = seestnug,
      data = object$data,
      nopredictorp = nopredictorp,
      nopredictori = nopredictori,
      predictort = predictort,
      predictorit = predictorit,
      kt = kt,
      kit = kit
    )
  if ("lZP" %in% names(object)) {
    tmp <-
      list(
        lZP = object$lZP,
        lZPT = object$lZPT,
        lZI = object$lZI,
        EAPresid = object$EAPresid,
        EAPKS = object$EAPKS,
        EAPCP = object$EAPCP
      )
    out <- append(out, tmp)
  }
  
  class(out) <- "summary.LNRT"
  return(out)
  
  
}

#' @method summary LNIRTQ
#' @export
summary.LNIRTQ <- function(object, data, ...)
{
  if (!missing(data) &&
      !is.null(data) && is(data, "simLNIRTQ")) {
    object$data <- data
  }
  out <- list("object" = object)
  class(out) <- "summary.LNIRTQ"
  return(out)
}
