# Supplementary material for: R-package LNIRT for joint modeling of response accuracy and times
Source: PeerJ Comput Sci. 2023 Mar 30;9:e1232. doi: 10.7717/peerj-cs.1232 (PMC10280685; doi:10.7717/peerj-cs.1232)
Supplement: Supplemental Information 2 — The source code is also available at: CRAN https://cran.r-project.org/web/packages/LNIRT/index.html. [file peerj-cs-09-1232-s002.gz › LNIRT/R/simLNIRT_Q.R]

#' Simulate data for log-normal response time IRT modelling with variable person speed (intercept, trend, quadratic)
#'
#' @param N
#' the number of persons.
#' @param K
#' the number of items.
#' @param ...
#' optional arguments.
#'
#' @return
#' an object of class simLNIRTQ.
#'
#' @export
simLNIRTQ <- function(N, K, ...) {
  ##variable speed
  ##zeta = speed components
  ##speed = realized speed per item
  
  # N respondents,
  # K items
  Q <- 4 #ability and speed components
  
  dots <- list(...)
  
  
  # define time scale
  X <- 1:K
  X <- (X - 1) / K
  RT <- speed <- matrix(0, ncol = K, nrow = N)
  
  Sigmazeta <- matrix(0, ncol = Q - 1, nrow = Q - 1)
  diag(Sigmazeta) <- (c(1, .50, .50))
  
  if (hasArg(zeta)) {
    zeta <- matrix(dots$zeta, nrow = N, ncol = Q - 1)
  } else{
    zeta <- mvrnorm(N, mu = rep(0, ncol(Sigmazeta)), Sigma = Sigmazeta)
  }
  
  #sample theta given speed components
  SigmaR <- matrix(c(1, .7, .2, .1, .7, 1, 0, 0, .2, 0, .25, 0, .1, 0, 0, .5), ncol =
                     Q)
  #dd[1,1] - dd[1,2:4]%*%solve(dd[2:4,2:4])%*%dd[2:4,1]
  #covas = cov(theta,zeta)
  covas <- matrix(c(.7, .2, .1), ncol = Q - 1)
  
  if (hasArg(theta)) {
    theta <- matrix(dots$theta, nrow = N, ncol = 1)
  } else{
    mutheta <- 0 + t((covas %*% solve(Sigmazeta)) %*% t(zeta))
    sdtheta <- sqrt(1 - covas %*% solve(Sigmazeta) %*% t(covas))
    theta <- rnorm(N, mean = mutheta, sd = sdtheta)
  }
  
  ## item parameters
  covitem <- diag(Q)
  for (ii in 1:4) {
    covitem[ii, ] <- covitem[ii, ] * rep(c(.05, 1), 2)
  }
  muitem <- rep(c(1, 0), 2)
  if (hasArg(ab)) {
    ab <- matrix(ab, ncol = 4, nrow = K)
  } else{
    ab <- mvrnorm(K, muitem, covitem)
    ab[, c(2, 4)] <-
      ab[, c(2, 4)] - t(matrix(colMeans(ab[, c(2, 4)]), 2, K))
    ab[, 1] <- abs(ab[, 1])
    ab[, 1] <- ab[, 1] / (prod(ab[, 1]) ^ (1 / K))
    ab[, 3] <- abs(ab[, 3])
    ab[, 3] <- ab[, 3] / (prod(ab[, 3]) ^ (1 / K))
  }
  
  # itemcorrect
  par    <-
    theta %*% matrix(ab[, 1], nrow = 1, ncol = K) - t(matrix(ab[, 2], nrow =
                                                               K, ncol = N))
  probs <-	matrix(pnorm(par), ncol = K, nrow = N)
  Y	  <-	matrix(runif(N * K), nrow = N, ncol = K)
  Y	  <-	ifelse(Y < probs, 1, 0)
  
  Xn <-
    cbind(ab[, 3], ab[, 3] * X, ab[, 3] * X ** 2) #equal X matrix over persons
  speed <- zeta %*% t(Xn)
  
  sigma2 <- rep(.5, K)
  # response time
  for (kk in 1:K) {
    RT[1:N, kk] <-
      ab[kk, 4] - speed[1:N, kk] + rnorm(N, mean = 0, sd = sqrt(sigma2[kk]))
  }
  
  out <-
    list(
      Y = Y,
      RT = RT,
      X = X,
      theta = theta,
      speed = speed,
      ab = ab,
      zeta = zeta,
      SigmaR = SigmaR,
      sigma2 = sigma2
    )
  class(out) <- c("simLNIRTQ", "list")
  return(out)
}
