# Supplementary material for: R-package LNIRT for joint modeling of response accuracy and times
Source: PeerJ Comput Sci. 2023 Mar 30;9:e1232. doi: 10.7717/peerj-cs.1232 (PMC10280685; doi:10.7717/peerj-cs.1232)
Supplement: Supplemental Information 2 — The source code is also available at: CRAN https://cran.r-project.org/web/packages/LNIRT/index.html. [file peerj-cs-09-1232-s002.gz › LNIRT/R/SUMMARY_LNIRT_Q.R]

## Fox 2019

#' Summary Function for LNIRTQ
#'
#' @param out
#' a LNIRTQ object (the fitted model)
#' @param data
#' a simLNIRTQ object (the simulated data, optional)
#' @export
summaryIRTQ <- function(out, data) {
  if (missing(data)) {
    simv <- FALSE
  }
  else{
    simv <- TRUE
  }
  
  if ("Mguess" %in% names(out)) {
    guess <- TRUE
  }
  else{
    guess <- FALSE
  }
  
  if ("Mnug" %in% names(out)) {
    gammamodel <- TRUE
  }
  else{
    gammamodel <- FALSE
  }
  
  
  if ("sigma2" %in% names(out)) {
    ln <- TRUE
  }
  else{
    ln <- FALSE
  }
  
  
  if (ncol(out$MmuP) == 4) {
    Qmodel <- TRUE
  }
  else{
    Qmodel <- FALSE
  }
  
  N <- nrow(out$Mtheta)
  K <- ncol(out$MAB[, , 1])
  XG <- out$XG #length(object$MAB[, 1, 1])
  bi <- round(XG * out$burnin / 100, 0)  #burnin
  #XG <- length(out$MAB[,1,1])
  #bi <- round(.10*XG,0)  #burnin
  
  #######################################
  
  ##item parameter estimates
  
  idiscr <- apply(out$MAB[bi:XG, , 1], 2, mean)
  idiff <- apply(out$MAB[bi:XG, , 2], 2, mean)
  tdiscr <- apply(out$MAB[bi:XG, , 3], 2, mean)
  tintens <- apply(out$MAB[bi:XG, , 4], 2, mean)
  
  seidiscr <-
    round(sqrt(apply(out$MAB[bi:XG, , 1], 2, var)), 3) # 3 = jumlah decimal
  seidiff <- round(sqrt(apply(out$MAB[bi:XG, , 2], 2, var)), 3)
  setdiscr <- round(sqrt(apply(out$MAB[bi:XG, , 3], 2, var)), 3)
  setintens <- round(sqrt(apply(out$MAB[bi:XG, , 4], 2, var)), 3)
  
  if (guess) {
    guess <- round(apply(out$Mguess, 2, mean), 3)
    seguess <- round(sqrt(apply(out$Mguess, 2, var)), 3)
  }
  
  
  #######################################
  ## ITEM POPULATION PARAMETER ESTIMATES
  
  pdiscr2 <- round(apply(out$MmuI[bi:XG, ], 2, mean), 3)
  sepdiscr2 <- round(sqrt(apply(out$MmuI[bi:XG, ], 2, var)), 3)
  
  
  pSdiscr2 <-
    c(round(apply(out$MSI[bi:XG, , 1], 2, mean), 3),
      round(apply(out$MSI[bi:XG, , 2], 2, mean), 3),
      round(apply(out$MSI[bi:XG, , 3], 2, mean), 3),
      round(apply(out$MSI[bi:XG, , 4], 2, mean), 3))
  sepSdiscr2 <-
    c(round(sqrt(apply(out$MSI[bi:XG, , 1], 2, var)), 3),
      round(sqrt(apply(out$MSI[bi:XG, , 2], 2, var)), 3),
      round(sqrt(apply(out$MSI[bi:XG, , 3], 2, var)), 3),
      round(sqrt(apply(out$MSI[bi:XG, , 4], 2, var)), 3))
  
  ppers2 <- round(apply(out$MmuP[bi:XG, ], 2, mean), 3)
  seppers2 <- round(sqrt(apply(out$MmuP[bi:XG, ], 2, var)), 3)
  
  
  if (ln) {
    msp1 <- round(apply(out$MSP[bi:XG, , 1], 2, mean), 3)
    msp2 <- round(apply(out$MSP[bi:XG, , 2], 2, mean), 3)
    semsp1 <- round(apply(out$MSP[bi:XG, , 1], 2, sd), 3)
    semsp2 <- round(apply(out$MSP[bi:XG, , 2], 2, sd), 3)
    
    mat_mean1 <- matrix(c(msp1, msp2), 2, 2)
    rownames(mat_mean1) <- c("Theta", "Zeta")
    colnames(mat_mean1) <- c("Theta", "Zeta")
    
    mat_sd1 <- matrix(c(semsp1, semsp2), 2, 2)
    rownames(mat_sd1) <- c("Theta", "Zeta")
    colnames(mat_sd1) <- c("Theta", "Zeta")
    
    Cor1 <- cov2cor(mat_mean1)
  }
  
  
  
  if (Qmodel) {
    L1 <- round(apply(out$MSP[bi:XG, , 1], 2, mean), 3)
    seL1 <- round(apply(out$MSP[bi:XG, , 1], 2, sd), 3)
    L2 <- round(apply(out$MSP[bi:XG, , 2], 2, mean), 3)
    seL2 <- round(apply(out$MSP[bi:XG, , 2], 2, sd), 3)
    L3 <- round(apply(out$MSP[bi:XG, , 3], 2, mean), 3)
    seL3 <- round(apply(out$MSP[bi:XG, , 3], 2, sd), 3)
    L4 <- round(apply(out$MSP[bi:XG, , 4], 2, mean), 3)
    seL4 <- round(apply(out$MSP[bi:XG, , 4], 2, sd), 3)
    
    if (simv) {
      cov1 <- matrix(c(L1, L2, L3, L4), 4, 4)
      rownames(cov1) <- c("Theta", "Intercept", "Slope1", "Slope2")
      colnames(cov1) <- c("Theta", "Intercept", "Slope1", "Slope2")
      
      sigR <- data$SigmaR
      rownames(sigR) <- c("Theta", "Intercept", "Slope1", "Slope2")
      colnames(sigR) <- c("Theta", "Intercept", "Slope1", "Slope2")
      
      cov2 <- matrix(c(seL1, seL2, seL3, seL4), 4, 4)
      rownames(cov2) <- c("Theta", "Intercept", "Slope1", "Slope2")
      colnames(cov2) <- c("Theta", "Intercept", "Slope1", "Slope2")
      
      Cor1 <- cov2cor(cov1)
    }
    else{
      cov1 <- matrix(c(L1, L2, L3, L4), 4, 4)
      rownames(cov1) <- c("Theta", "Intercept", "Slope1", "Slope2")
      colnames(cov1) <- c("Theta", "Intercept", "Slope1", "Slope2")
      
      cov2 <- matrix(c(seL1, seL2, seL3, seL4), 4, 4)
      rownames(cov2) <- c("Theta", "Intercept", "Slope1", "Slope2")
      colnames(cov2) <- c("Theta", "Intercept", "Slope1", "Slope2")
      
      Cor1 <- cov2cor(cov1)
    }
  }
  
  
  #######################################
  
  ## MEASUREMENT ERROR PARAMETER ESTIMATES
  
  ##Shape parameter Gamma
  if (gammamodel) {
    estnug <- mean(out$Mnug[bi:XG])
    seestnug <- round(sqrt(var(out$Mnug[bi:XG])), 3)
  }
  if (Qmodel) {
    estsigma2 <- round(apply(out$Msigma2[bi:XG, ], 2, mean), 3)
    seestsigma2 <- round(sqrt(apply(out$Msigma2[bi:XG, ], 2, var)), 3)
    
  }
  if (ln) {
    estsigma2 <- round(out$sigma2, 3)
    seestsigma2 <- round(sqrt(out$sigma2), 3)
  }
  
  
  #######################################
  
  ## PERSON FIT OUTCOMES
  
  if (gammamodel) {
    cat("\n", "Gamma RT Modeling, 2013, J.P. Fox")
  }
  if (ln) {
    cat("\n", "Log-Normal RT Modeling, 2013, J.P. Fox")
  }
  if (Qmodel) {
    cat("\n", "LNIRT-Q Modeling")
  }
  
  cat("\n\n", rep('-', 38))
  cat("\n", "MCMC iterations:\t", out$XG)
  cat("\n", "Burn-in period:\t", paste(out$burnin, "%", sep = ""))
  cat("\n", rep('-', 38))
  
  cat("\n\n", "Summary of results")
  
  
  if (simv) {
    cat(
      "\n\n\t",
      "Item Discrimination parameter",
      "\t\t",
      "Item Difficulty parameter",
      "\n"
    )
    cat(
      "\t",
      "item",
      "\t",
      "EAP",
      "\t",
      "SD",
      "\t",
      "Sim",
      "\t\t",
      "item",
      "\t",
      "EAP",
      "\t",
      "SD",
      "\t",
      "Sim",
      "\n"
    )
  }
  else{
    cat(
      "\n\n\t",
      "Item Discrimination parameter",
      "\t\t",
      "Item Difficulty parameter",
      "\n"
    )
    cat("\t",
        "item",
        "\t",
        "EAP",
        "\t",
        "SD",
        "\t\t",
        "item",
        "\t",
        "EAP",
        "\t",
        "SD",
        "\n")
  }
  for (ii in 1:K) {
    # Item Discrimination parameter
    cat("\n\t", ii, "\t")
    printF(idiscr[ii], w = 6, d = 3) # EAP
    cat("\t")
    printF(seidiscr[ii], w = 6, d = 3) # SD
    if (simv) {
      cat("\t")
      printF(data$ab[ii, 1], w = 6, d = 3) # SIM
      cat("\t\t", ii, "\t")
    }
    else{
      cat("\t\t", ii, "\t")
    }
    # Item Difficulty parameter
    printF(idiff[ii], w = 6, d = 3) # EAP
    cat("\t")
    printF(seidiff[ii], w = 6, d = 3) # SD
    if (simv) {
      cat("\t")
      printF(data$ab[ii, 2], w = 6, d = 3) #SIM
      
    }
    else{
      cat("\t")
    }
  }
  
  
  if (simv) {
    cat("\n\n\t",
        "Time Discrimination",
        "\t",
        "Time Intensity",
        "\n")
    cat(
      "\t",
      "item",
      "\t",
      "EAP",
      "\t",
      "SD",
      "\t",
      "Sim",
      "\t\t",
      "item",
      "\t",
      "EAP",
      "\t",
      "SD",
      "\t",
      "Sim",
      "\n"
    )
  }
  else{
    cat("\n\n\t",
        "Time Discrimination",
        "\t",
        "Time Intensity",
        "\n")
    cat("\t",
        "item",
        "\t",
        "EAP",
        "\t",
        "SD",
        "\t",
        "item",
        "\t",
        "EAP",
        "\t",
        "SD",
        "\n")
  }
  for (ii in 1:K) {
    cat("\n\t", ii, "\t")
    # Time Discrimination
    printF(tdiscr[ii], w = 6, d = 3) # EAP
    cat("\t")
    printF(setdiscr[ii], w = 6, d = 3) # SD
    if (simv) {
      cat("\t")
      printF(data$ab[ii, 3], w = 6, d = 3) #SIM
    }
    else{
      cat("\t")
    }
    cat("\t", ii, "\t")    # column "item"
    # Time Intensity
    printF(tintens[ii], w = 6, d = 3) # EAP
    cat("\t")
    printF(setintens[ii], w = 6, d = 3) # SD
    if (simv) {
      cat("\t")
      printF(data$ab[ii, 4], w = 6, d = 3) #SIM
    }
    else{
      cat("\t")
    }
    
  }
  
  ## Measurement Error Variance
  
  if (sum(guess) > 0) {
    cat("\n\n\t", "Guessing Parameter", "\n")
    cat("\t", "item", "\t", "EAP", "\t", "SD", "\n")
    for (ii in 1:K) {
      cat("\n\t", ii, "\t")
      # Guessing Parameter
      printF(guess[ii], w = 6, d = 3) # EAP
      cat("\t")
      printF(seguess[ii], w = 6, d = 3) # SD
      cat("\t")
      
    }
  }
  
  cat("\n\n\t", "Measurement Error Variance", "\n")
  cat("\t", "item", "\t", "EAP", "\t", "SD", "\n")
  for (ii in 1:K) {
    cat("\n\t", ii, "\t")     # column "item"
    #cat("\t")
    printF(estsigma2[ii], w = 6, d = 3) # EAP
    cat("\t")
    printF(seestsigma2[ii], w = 6, d = 3) #SD
  }
  
  
  # if (round(pdiscr2[2], 3) == 0 && round(pdiscr2[4], 3) == 0) {
  #   cat("\n\n\t", "Mean and Covariance matrix Items", "\n")
  #   cat("\n\t", "--- Population Mean Items ---", "\n")
  #   cat("\t", "mu_a", "\t", "SD", "\t", "mu_phi", "\t", "SD", "\n\t")
  #   for (jj in c(1, 3)) {
  #     printF(pdiscr2[jj], w = 6, d = 3)
  #     cat("\t")
  #     printF(sepdiscr2[jj], w = 6, d = 3)
  #     cat("\t")
  #   }
  # }
  # else{
  cat("\n\n\t", "Mean and Covariance matrix Items", "\n")
  cat("\n\t", "--- Population Mean Items ---", "\n")
  cat(
    "\t",
    "mu_a",
    "\t",
    "  SD",
    "\t",
    "    mu_b",
    "    ",
    "SD",
    "\t",
    "mu_phi",
    "  ",
    "SD",
    "     ",
    "mu_lambda",
    "",
    "SD",
    "\n\t"
  )
  for (jj in c(1, 2, 3, 4)) {
    printF(pdiscr2[jj], w = 6, d = 3)
    cat("    ")
    printF(sepdiscr2[jj], w = 6, d = 3)
    cat("    ")
  }
  #}
  
  
  cat("\n\n\t", "--- Covariance matrix Items ---", "\n")
  cat(
    "\t\t   a",
    "\t\t", " ", "b",
    "\t\t", " ", "phi",
    "\t\t", " ", "lambda",
    "\n"
  )
  
  
  cat("\ta\t")
  for (ii in c(1, 2, 3, 4)) {
    printF(pSdiscr2[ii], w = 8, d = 3)
    cat("\t")
  }
  
  cat("\t", "\n", "\tb")
  cat("\t", "      ", "\t")
  for (ii in c(6, 7, 8)) {
    printF(pSdiscr2[ii], w = 8, d = 3)
    cat("\t")
    
  }
  
  cat("\t", "\n", "\tphi")
  cat("\t", "      ", "\t", "      ", "\t")
  for (ii in c(11, 12)) {
    printF(pSdiscr2[ii], w = 8, d = 3)
    cat("\t")
    
  }
  
  cat("\t", "\n", "\tlambda")
  cat("\t", "      ", "\t", "      ", "\t", "      ", "\t")
  for (ii in c(16)) {
    printF(pSdiscr2[ii], w = 8, d = 3)
    cat("\t")
    
  }
  
  cat("\n\n\t", "--- Standard Error of Estimated Covariance ---", "\n")
  cat(
    "\t\t   a",
    "\t\t", " ", "b",
    "\t\t", " ", "phi",
    "\t\t", " ", "lambda",
    "\n"
  )
  
  cat("\ta\t")
  for (ii in c(1, 2, 3, 4)) {
    printF(sepSdiscr2[ii], w = 8, d = 3)
    cat("\t")
  }
  
  cat("\t", "\n", "\tb")
  cat("\t", "      ", "\t")
  for (ii in c(6, 7, 8)) {
    printF(sepSdiscr2[ii], w = 8, d = 3)
    cat("\t")
    
  }
  
  cat("\t", "\n", "\tphi")
  cat("\t", "      ", "\t", "      ", "\t")
  for (ii in c(11, 12)) {
    printF(sepSdiscr2[ii], w = 8, d = 3)
    cat("\t")
    
  }
  
  cat("\t", "\n", "\tlambda")
  cat("\t", "      ", "\t", "      ", "\t", "      ", "\t")
  for (ii in c(16)) {
    printF(sepSdiscr2[ii], w = 8, d = 3)
    cat("\t")
    
  }
  
  
  cat("\n\n\t", "--- Correlation matrix Items ---", "\n")
  cat(
    "\t\t   a",
    "\t\t", " ", "b",
    "\t\t", " ", "phi",
    "\t\t", " ", "lambda",
    "\n"
  )
  mat <- cov2cor(matrix(pSdiscr2, 4, 4, byrow = TRUE))
  
  cat("\ta\t")
  for (ii in c(1, 2, 3, 4)) {
    printF(mat[1, ii], w = 8, d = 3)
    cat("\t")
  }
  
  cat("\t", "\n", "\tb")
  cat("\t", "      ", "\t")
  for (ii in c(2, 3, 4)) {
    printF(mat[2, ii], w = 8, d = 3)
    cat("\t")
    
  }
  
  cat("\t", "\n", "\tphi")
  cat("\t", "      ", "\t", "      ", "\t")
  for (ii in c(3, 4)) {
    printF(mat[3, ii], w = 8, d = 3)
    cat("\t")
    
  }
  
  cat("\t", "\n", "\tlambda")
  cat("\t", "      ", "\t", "      ", "\t", "      ", "\t")
  for (ii in c(4)) {
    printF(mat[4, ii], w = 8, d = 3)
    cat("\t")
    
  }
  
  # cat("\n\n\t", "Item Matrix Correlation", "\n")
  # mat <- cov2cor(matrix(pSdiscr2, 4, 4, byrow = TRUE))
  # rownames(mat) <- colnames(mat) <- c("a", "b", "phi", "lambda") 
  # print(round(mat, 3))
  
  cat("\n\n\t", "Mean and Covariance matrix Person", "\n")
  cat("\n\t", "--- Population Mean Person ---", "\n")
  
  if (Qmodel) {
    cat(
      "\t",
      "Theta",
      "   ",
      "SD",
      "\t",
      "    Intercept",
      "SD",
      "\t",
      "Slope1",
      "  ",
      "SD",
      "      ",
      "Slope2",
      "  ",
      "SD",
      "\n\t"
    )
    for (jj in c(1, 2, 3, 4)) {
      printF(ppers2[jj], w = 6, d = 3)
      cat("    ")
      printF(seppers2[jj], w = 6, d = 3)
      cat("    ")
    }
  }
    
  #   
  #   cat(
  #     "\t",
  #     "Ability",
  #     "\t",
  #     "SD",
  #     "\t",
  #     "Intercept",
  #     "\t ",
  #     "SD",
  #     "\t",
  #     "Slope1",
  #     "\t ",
  #     "SD",
  #     "\t",
  #     "Slope2",
  #     "\t ",
  #     "SD",
  #     "\n\t"
  #   )
  #   for (jj in c(1, 2, 3, 4)) {
  #     printF(ppers2[jj], w = 6, d = 3)
  #     cat("\t")
  #     printF(seppers2[jj], w = 6, d = 3)
  #     cat("\t")
  #   }
  # }
  else{
    cat("\t",
        "mu_Y",
        "\t",
        "SD",
        "\t",
        "mu_zeta",
        "\t ",
        "SD",
        "\t",
        "\n\t")
    for (jj in c(1, 2)) {
      printF(ppers2[jj], w = 6, d = 3)
      cat("\t")
      printF(seppers2[jj], w = 6, d = 3)
      cat("\t")
    }
  }
  
  if (ln) {
    cat("\n\n\t", "--- Covariance matrix Person ---", "\n")
    print(mat_mean1)
    cat("\n", "Standard Error of Estimated Covariance", "\n")
    print(mat_sd1)
    cat("\n", "Person Matrix Correlation", "\n")
    print(round(Cor1, 3))
  }
  
  if (gammamodel) {
    cat("\n\n\t", "--- Shape Parameter Gamma ---", "\n")
    cat("\t", "EAP", "\t", "SD", "\n\t")
    printF(estnug, w = 6, d = 3)
    cat("\t")
    printF(seestnug[jj], w = 6, d = 3)
    cat("\t")
  }
  
    if (Qmodel) {
    #cat("\n\n\t", "--- Covariance matrix Person ---", "\n")
      if (simv) {
        # cat("\n", "Covariance Matrix (Simulated)", "\n")
        # print(sigR)
        
        cat("\n\n\t", "--- Covariance matrix Person (Simulated) ---", "\n")
        cat(
          "\t\t   Theta",
          "\t", " ", "Intercept",
          "\t", " ", "Slope1",
          "\t", " ", "Slope2",
          "\n"
        )
        mat <- sigR
        
        cat("\tTheta\t")
        for (ii in c(1, 2, 3, 4)) {
          printF(mat[1, ii], w = 8, d = 3)
          cat("\t")
        }
        
        cat("\t", "\n", "\tIntercept")
        cat("\t", "       ")
        for (ii in c(2, 3, 4)) {
          printF(mat[2, ii], w = 8, d = 3)
          cat("\t")
          
        }
        
        cat("\t", "\n", "\tSlope1")
        cat("\t", "      ", "\t", "      ", "\t")
        for (ii in c(3, 4)) {
          printF(mat[3, ii], w = 8, d = 3)
          cat("\t")
          
        }
        
        cat("\t", "\n", "\tSlope2")
        cat("\t", "      ", "\t", "      ", "\t", "      ", "\t")
        for (ii in c(4)) {
          printF(mat[4, ii], w = 8, d = 3)
          cat("\t")
          
        }
      }
      
      cat("\n\n\t", "--- Covariance matrix Person ---", "\n")
      cat(
        "\t\t   Theta",
        "\t", " ", "Intercept",
        "\t", " ", "Slope1",
        "\t", " ", "Slope2",
        "\n"
      )
      mat <- cov1
      
      cat("\tTheta\t")
      for (ii in c(1, 2, 3, 4)) {
        printF(mat[1, ii], w = 8, d = 3)
        cat("\t")
      }
      
      cat("\t", "\n", "\tIntercept")
      cat("\t", "       ")
      for (ii in c(2, 3, 4)) {
        printF(mat[2, ii], w = 8, d = 3)
        cat("\t")
        
      }
      
      cat("\t", "\n", "\tSlope1")
      cat("\t", "      ", "\t", "      ", "\t")
      for (ii in c(3, 4)) {
        printF(mat[3, ii], w = 8, d = 3)
        cat("\t")
        
      }
      
      cat("\t", "\n", "\tSlope2")
      cat("\t", "      ", "\t", "      ", "\t", "      ", "\t")
      for (ii in c(4)) {
        printF(mat[4, ii], w = 8, d = 3)
        cat("\t")
        
      }
      
      
      cat("\n\n\t", "--- Standard Error of Estimated Covariance ---", "\n")
      cat(
        "\t\t   Theta",
        "\t", " ", "Intercept",
        "\t", " ", "Slope1",
        "\t", " ", "Slope2",
        "\n"
      )
      mat <- cov2
      
      cat("\tTheta\t")
      for (ii in c(1, 2, 3, 4)) {
        printF(mat[1, ii], w = 8, d = 3)
        cat("\t")
      }
      
      cat("\t", "\n", "\tIntercept")
      cat("\t", "       ")
      for (ii in c(2, 3, 4)) {
        printF(mat[2, ii], w = 8, d = 3)
        cat("\t")
        
      }
      
      cat("\t", "\n", "\tSlope1")
      cat("\t", "      ", "\t", "      ", "\t")
      for (ii in c(3, 4)) {
        printF(mat[3, ii], w = 8, d = 3)
        cat("\t")
        
      }
      
      cat("\t", "\n", "\tSlope2")
      cat("\t", "      ", "\t", "      ", "\t", "      ", "\t")
      for (ii in c(4)) {
        printF(mat[4, ii], w = 8, d = 3)
        cat("\t")
        
      }
      
      cat("\n\n\t", "--- Correlation matrix Person ---", "\n")
      cat(
        "\t\t   Theta",
        "\t", " ", "Intercept",
        "\t", " ", "Slope1",
        "\t", " ", "Slope2",
        "\n"
      )
      mat <- Cor1
      
      cat("\tTheta\t")
      for (ii in c(1, 2, 3, 4)) {
        printF(mat[1, ii], w = 8, d = 3)
        cat("\t")
      }
      
      cat("\t", "\n", "\tIntercept")
      cat("\t", "       ")
      for (ii in c(2, 3, 4)) {
        printF(mat[2, ii], w = 8, d = 3)
        cat("\t")
        
      }
      
      cat("\t", "\n", "\tSlope1")
      cat("\t", "      ", "\t", "      ", "\t")
      for (ii in c(3, 4)) {
        printF(mat[3, ii], w = 8, d = 3)
        cat("\t")
        
      }
      
      cat("\t", "\n", "\tSlope2")
      cat("\t", "      ", "\t", "      ", "\t", "      ", "\t")
      for (ii in c(4)) {
        printF(mat[4, ii], w = 8, d = 3)
        cat("\t")
        
      }
      
    # cat("\n\n", "Estimated Value")
    # cat("\n", "Covariance Matrix", "\n")
    # print(cov1)
      
    # cat("\n", "Standard Error of Estimated Covariance", "\n")
    # print(cov2)
      
    # cat("\n\n", "Person Matrix Correlation", "\n")
    # print(round(Cor1, 3))
  }
  cat("\n\n")
}


###################################
