# Supplementary material for: R-package LNIRT for joint modeling of response accuracy and times
Source: PeerJ Comput Sci. 2023 Mar 30;9:e1232. doi: 10.7717/peerj-cs.1232 (PMC10280685; doi:10.7717/peerj-cs.1232)
Supplement: Supplemental Information 2 — The source code is also available at: CRAN https://cran.r-project.org/web/packages/LNIRT/index.html. [file peerj-cs-09-1232-s002.gz › LNIRT/MD5]

2ff747ac1c2fd6479f037cd2652eeb82 *DESCRIPTION
b4c9ea4584237c8467475d4309e23065 *NAMESPACE
bb8e4c27649f1ef178a4583dc6ae1233 *R/AmsterdamChess-data.R
7355a172e122adca34617e791e2698e7 *R/CredentialForm1-data.R
fc9938dc9384319f833001c00f6421b4 *R/LNIRT.R
eafc9c0539485ed7a05c7c55421822a7 *R/LNIRT_Q.R
2b4bac30e776997b8fd1af9e5877e17c *R/LNRT.R
af3ddba20c09147fd1d83b4f214460ae *R/LNRT_Q.R
edd3186c15d6a7a2381f85aa77d74a2d *R/MCMC.R
3b032b74be8b8eabb60e2b1af4798fe2 *R/MCMC_Q.R
97a48d1072e19a005fe52d47cfba4400 *R/SUMMARY_LNIRT_Q.R
b3bf8c48a207ce0032b84189acdabc9c *R/fit.R
80efe43aaddee4eff80c8303b5906276 *R/fit_Q.R
b72ae98a2c0e097e94f49930538685e1 *R/init.R
ae5ed668078d57e26040003687375493 *R/print.R
c3ee41cb20e7deca5a8a80e8aff33c52 *R/simLNIRT.R
ff261473090657d24824f46a57e24bbb *R/simLNIRT_Q.R
a21f412e500dee27c205ea104c1b2038 *R/summary.R
af42c9f41d413806596fe34fcc89c551 *R/tools.R
54ef90df0667804cfb38d83ffac46b7e *data/AmsterdamChess.RData
7f511803005b1cd7b9ec95afe0f5c8eb *data/CredentialForm1.RData
596f28ac1816a5f84675c911dc87695e *inst/examples/example.AmsterdamChess.R
e051d6e29ac3c7e8ebd5540de3e0abab *inst/examples/example.CredentialForm1.R
7778c750304a2e738d99d89787d121a4 *man/AmsterdamChess.Rd
4fd3f49babc43e827f7ae46554ef91e4 *man/CredentialForm1.Rd
4de6d580149da4052b4fcb59f716d5c3 *man/LNIRT.Rd
4cba671b8fdce14e2f2ded3738963a60 *man/LNIRTQ.Rd
7cebfa7d4215aaa14b92a64700fd959b *man/LNRT.Rd
4e3d420abbcbc03881ebab14780a5ced *man/LNRTQ.Rd
e303029ba14333545ec445c3a46221e4 *man/dot-onAttach.Rd
8bf9614f39daeef51f9741446dfd7634 *man/simLNIRT.Rd
902e66ab35e3aa5329ad02a16a97413b *man/simLNIRTQ.Rd
12a721e135e30c967ac54e124d7e8ae0 *man/summaryIRTQ.Rd
